# Supplementary material for: Biovera-Epi: A new database on species diversity, community composition and leaf functional traits of vascular epiphytes along gradients of elevation and forest-use intensity in Mexico
Source: Biodivers Data J. 2021 Oct 7;9:e71974. doi: 10.3897/BDJ.9.e71974 (PMC8516827; doi:10.3897/BDJ.9.e71974)
Supplement: Supplementary material 1 — Plot table [file bdj-09-e71974-s001.csv]

Plot_ID	Vegetation	FUI	Site	Elevation.precise	Latitude	Longitude	Tree.name	DBH	Tree.height
PaD2	Semi-humid deciduoud forest	Degraded	Palmarejo	625	19,422	-96,745	Quercus sp4	14.9	8.7
PeD4	Pine forest	Degraded	Los Pescasos	3125	19,551	-97,132	Pinus montezumae Lamb.	15	11
ChO2	Tropical oak forest	Old-growth	Chavarrillo	982	19,419	-96,797	Quercus germana Schltdl. & Cham.	18.8	13
PeD2	Pine forest	Degraded	Los Pescasos	3080	19,550	-97,132	Pinus montezumae Lamb.	18.9	15
MaD3	Semi-humid deciduoud forest	Degraded	La Mancha	37	19,613	-96,383	Ficus sp1	20.6	5.5
PaS4	Semi-humid deciduoud forest	Secondary	Palmarejo	656	19,427	-96,760	Quercus sp4	20.6	10
PeD3	Pine forest	Degraded	Los Pescasos	3072	19,556	-97,149	Pinus montezumae Lamb.	20.7	13
PaD3	Semi-humid deciduoud forest	Degraded	Palmarejo	650	19,422	-96,745	Quercus sp4	21	12.5
PaS5	Semi-humid deciduoud forest	Secondary	Palmarejo	670	19,426	-96,750	Quercus sp4	23.5	10.8
PaD4	Semi-humid deciduoud forest	Degraded	Palmarejo	656	19,422	-96,746	Quercus sp4	23.6	11
MaS5	Semi-humid deciduoud forest	Secondary	La Mancha	45	19,601	-96,384	Heliocarpus americanus L.	23.7	13.6
MaD1	Semi-humid deciduoud forest	Degraded	La Mancha	38	19,593	-96,382	Annona sp1	23.8	13
MaS3	Semi-humid deciduoud forest	Secondary	La Mancha	49	19,601	-96,400	Heliocarpus americanus L.	24	15
PeO2	Pine forest	Old-growth	Los Pescasos	3104	19,551	-97,133	Pinus montezumae Lamb.	24.5	18
EnS2	Pine-oak forest	Secondary	El Encinal	2522	19,521	-97,054	Quercus sp3	24.8	7.8
MaO3	Semi-humid deciduoud forest	Old-growth	La Mancha	34	19,594	-96,383	Brosimum alicastrum Sw.	24.8	18
PaO3	Semi-humid deciduoud forest	Old-growth	Palmarejo	640	19,420	-96,746	Quercus sp4	24.8	32
ZaS4	Humid montane forest	Secondary	El Zapotal	2211	19,518	-97,033	Persea sp1	25	18.5
MaS4	Semi-humid deciduoud forest	Secondary	La Mancha	37	19,611	-96,400	Cochlospermum sp1	25	28.5
ChO4	Tropical oak forest	Old-growth	Chavarrillo	1005	19,419	-96,797	Quercus sp2	25	12
ChS1	Tropical oak forest	Secondary	Chavarrillo	900	19,422	-96,800	Quercus sp2	25	15.5
PeD1	Pine forest	Degraded	Los Pescasos	3145	19,547	-97,132	Pinus montezumae Lamb.	25.7	15.5
PeO5	Pine forest	Old-growth	Los Pescasos	3105	19,551	-97,133	Pinus montezumae Lamb.	25.8	15.8
PeO4	Pine forest	Old-growth	Los Pescasos	3148	19,551	-97,132	Pinus montezumae Lamb.	26	16
MaS2	Semi-humid deciduoud forest	Secondary	La Mancha	35	19,600	-96,400	Cochlospermum sp1	26	11.5
ChO1	Tropical oak forest	Old-growth	Chavarrillo	997	19,419	-96,796	Acacia sp1	26.5	12
ZaD5	Humid montane forest	Degraded	El Zapotal	2160	19,521	-97,031	Carpinus caroliniana Walter	26.7	15
CaD3	Humid montane forest	Degraded	Los Capulines	1509	19,520	-96,991	Liquidambar styraciflua L.	27	15
ChS4	Tropical oak forest	Secondary	Chavarrillo	930	19,421	-96,797	Diospyros oaxacana Standl.	27	7.7
CoD2	Fir forest	Degraded	Los Conejos	3504	19,520	-97,157	Abies religiosa (Kunth) Schltdl. & Cham.	27.5	18.8
CoO5	Fir forest	Old-growth	Los Conejos	3522	19,519	-97,155	Pinus hartwegii Lindl.	28	11
PeS4	Pine forest	Secondary	Los Pescasos	3101	19,549	-97,132	Pinus hartwegii Lindl.	29	20.5
PeD5	Pine forest	Degraded	Los Pescasos	3133	19,551	-97,132	Pinus montezumae Lamb.	29.6	13.5
PeO1	Pine forest	Old-growth	Los Pescasos	3100	19,551	-97,133	Pinus montezumae Lamb.	30.5	16
PaD5	Semi-humid deciduoud forest	Degraded	Palmarejo	468	19,421	-96,746	Quercus sp4	31.5	10
PeS5	Pine forest	Secondary	Los Pescasos	3070	19,553	-97,137	Pinus hartwegii Lindl.	32.6	18.6
CoD5	Fir forest	Degraded	Los Conejos	3541	19,520	-97,157	Pinus hartwegii Lindl.	32.7	10.6
PeO3	Pine forest	Old-growth	Los Pescasos	3109	19,552	-97,133	Pinus montezumae Lamb.	32.7	14.5
ZaD1	Humid montane forest	Degraded	El Zapotal	2020	19,522	-97,030	Carpinus caroliniana Walter	33	17
PeS2	Pine forest	Secondary	Los Pescasos	3158	19,549	-97,130	Pinus hartwegii Lindl.	33	18.7
ChD4	Tropical oak forest	Degraded	Chavarrillo	983	19,419	-96,796	Fabaceae sp1	33	15
ZaO4	Humid montane forest	Old-growth	El Zapotal	2124	19,518	-97,030	Quercus sp5	34	18.5
ZaO2	Humid montane forest	Old-growth	El Zapotal	2020	19,520	-97,030	Quercus sp5	34.5	35.6
ZaS3	Humid montane forest	Secondary	El Zapotal	2199	19,518	-97,033	Clethra mexicana DC.	34.7	20
CoD4	Fir forest	Degraded	Los Conejos	3512	19,520	-97,158	Pinus hartwegii Lindl.	34.8	11.7
ChD1	Tropical oak forest	Degraded	Chavarrillo	940	19,419	-96,796	Bursera simaruba (L.) Sarg.	35	16.7
ChD2	Tropical oak forest	Degraded	Chavarrillo	1006	19,419	-96,796	Fabaceae sp1	35.9	15
ChO3	Tropical oak forest	Old-growth	Chavarrillo	995	19,419	-96,797	Quercus sp2	35.9	15
ChD3	Tropical oak forest	Degraded	Chavarrillo	984	19,419	-96,796	Acacia sp1	36.6	16
MaS1	Semi-humid deciduoud forest	Secondary	La Mancha	42	19,611	-96,400	Heliocarpus americanus L.	36.7	25.8
PaO2	Semi-humid deciduoud forest	Old-growth	Palmarejo	645	19,419	-96,746	Quercus sp4	36.9	13
PaD1	Semi-humid deciduoud forest	Degraded	Palmarejo	630	19,418	-96,746	Quercus sp4	36.9	13.7
EnS1	Pine-oak forest	Secondary	El Encinal	2545	19,520	-97,054	Quercus sp3	37.5	15
CoO4	Fir forest	Old-growth	Los Conejos	3536	19,518	-97,155	Abies religiosa (Kunth) Schltdl. & Cham.	37.9	10.5
EnD1	Pine-oak forest	Degraded	El Encinal	2517	19,521	-97,054	Quercus sp3	38	12
CoS2	Fir forest	Secondary	Los Conejos	3511	19,520	-97,160	Pinus hartwegii Lindl.	39.7	10.8
CoO3	Fir forest	Old-growth	Los Conejos	3524	19,518	-97,155	Abies religiosa (Kunth) Schltdl. & Cham.	40	21.9
CaS4	Humid montane forest	Secondary	Los Capulines	1620	19,516	-97,002	Hedyosmum mexicanum C.Cordem.	40	13
ZaO5	Humid montane forest	Old-growth	El Zapotal	2036	19,520	-97,030	Quercus sp5	41	18
MaD4	Semi-humid deciduoud forest	Degraded	La Mancha	49	19,597	-96,383	Ficus sp1	42.5	18.8
CaS1	Humid montane forest	Secondary	Los Capulines	1640	19,516	-97,002	Liquidambar sp1	42.9	18
CoS5	Fir forest	Secondary	Los Conejos	3513	19,519	-97,156	Pinus hartwegii Lindl.	44	12
CaO5	Humid montane forest	Old-growth	Los Capulines	1649	19,517	-97,008	Quercus sp1	44.5	18.7
PeS3	Pine forest	Secondary	Los Pescasos	3117	19,549	-97,131	Pinus hartwegii Lindl.	44.5	20.5
ChD5	Tropical oak forest	Degraded	Chavarrillo	975	19,420	-96,795	Fabaceae sp1	44.5	20
PeS1	Pine forest	Secondary	Los Pescasos	3110	19,549	-97,131	Pinus hartwegii Lindl.	44.9	20
ChO5	Tropical oak forest	Old-growth	Chavarrillo	1008	19,419	-96,797	Ceiba pentandra (L.) Gaertn.	45.5	18.5
PaS1	Semi-humid deciduoud forest	Secondary	Palmarejo	669	19,425	-96,750	Brosimum alicastrum Sw.	46	17
ChS5	Tropical oak forest	Secondary	Chavarrillo	929	19,421	-96,797	Sideroxylon salicifolium (L.) Lam.	46.5	12.5
ZaD3	Humid montane forest	Degraded	El Zapotal	2120	19,520	-97,032	Clethra mexicana DC.	46.7	18
PaS3	Semi-humid deciduoud forest	Secondary	Palmarejo	648	19,424	-96,750	Quercus sp4	46.7	18
CoS1	Fir forest	Secondary	Los Conejos	3511	19,520	-97,160	Pinus hartwegii Lindl.	47.5	12
ZaD2	Humid montane forest	Degraded	El Zapotal	2104	19,520	-97,032	Quercus sp5	48	16
ZaS5	Humid montane forest	Secondary	El Zapotal	2189	19,518	-97,033	Quercus sp5	48.6	18
CaO2	Humid montane forest	Old-growth	Los Capulines	1615	19,516	-97,004	Quercus sp1	48.7	22
ChS3	Tropical oak forest	Secondary	Chavarrillo	950	19,422	-96,797	Diospyros oaxacana Standl.	49.9	15
CaO1	Humid montane forest	Old-growth	Los Capulines	1638	19,516	-97,004	Quercus sp1	51.8	18
MaO2	Semi-humid deciduoud forest	Old-growth	La Mancha	37	19,593	-96,382	Brosimum alicastrum Sw.	51.8	15.6
CaS3	Humid montane forest	Secondary	Los Capulines	1598	19,518	-97,002	Liquidambar sp1	53	27
CoS4	Fir forest	Secondary	Los Conejos	3539	19,520	-97,160	Pinus hartwegii Lindl.	54	14.5
CaO4	Humid montane forest	Old-growth	Los Capulines	1646	19,516	-97,008	Quercus sp1	56	20
PaO1	Semi-humid deciduoud forest	Old-growth	Palmarejo	625	19,420	-96,746	Quercus sp4	56	30
EnO2	Pine-oak forest	Old-growth	El Encinal	2520	19,521	-97,059	Saurauia sp1	56.6	13
EnO4	Pine-oak forest	Old-growth	El Encinal	2520	19,521	-97,059	Saurauia sp1	57.6	14
CaD5	Humid montane forest	Degraded	Los Capulines	1535	19,520	-96,992	Quercus sp1	59	29
CaD4	Humid montane forest	Degraded	Los Capulines	1516	19,520	-96,991	Clethra mexicana DC.	59.9	18
ZaS2	Humid montane forest	Secondary	El Zapotal	2206	19,518	-97,033	Alnus acuminata Kunth	60	18
CaO3	Humid montane forest	Old-growth	Los Capulines	1645	19,517	-97,009	Quercus sp1	60	34.5
PaS2	Semi-humid deciduoud forest	Secondary	Palmarejo	658	19,426	-96,751	Brosimum alicastrum Sw.	62	15.7
MaD5	Semi-humid deciduoud forest	Degraded	La Mancha	38	19,613	-96,383	Cedrela sp1	63	15
PaO4	Semi-humid deciduoud forest	Old-growth	Palmarejo	630	19,419	-96,746	Quercus sp4	63.6	25.5
CoO2	Fir forest	Old-growth	Los Conejos	3520	19,518	-97,155	Abies religiosa (Kunth) Schltdl. & Cham.	65	28
ZaS1	Humid montane forest	Secondary	El Zapotal	2226	19,517	-97,033	Alnus acuminata Kunth	65.8	23.7
EnS5	Pine-oak forest	Secondary	El Encinal	2509	19,521	-97,055	Quercus sp3	65.8	23.7
ZaD4	Humid montane forest	Degraded	El Zapotal	2130	19,520	-97,032	Clethra mexicana DC.	66.8	21.8
EnO1	Pine-oak forest	Old-growth	El Encinal	2470	19,522	-97,056	Quercus sp3	66.8	10
EnD2	Pine-oak forest	Degraded	El Encinal	2512	19,521	-97,054	Weinmannia pinnata L.	68	12
PaO5	Semi-humid deciduoud forest	Old-growth	Palmarejo	633	19,419	-96,746	Quercus sp4	68.9	22.8
ZaO1	Humid montane forest	Old-growth	El Zapotal	2030	19,520	-97,030	Carpinus caroliniana Walter	70.6	18
MaO4	Semi-humid deciduoud forest	Old-growth	La Mancha	45	19,610	-96,382	Terminalia amazonia (J.F.Gmel.) Exell	73	34.5
ChS2	Tropical oak forest	Secondary	Chavarrillo	920	19,421	-96,797	Sideroxylon salicifolium (L.) Lam.	74	16
EnS4	Pine-oak forest	Secondary	El Encinal	2505	19,521	-97,055	Quercus sp3	78.9	10
CaS2	Humid montane forest	Secondary	Los Capulines	1631	19,516	-97,002	Liquidambar sp1	79	30
MaO5	Semi-humid deciduoud forest	Old-growth	La Mancha	32	19,599	-96,381	Terminalia amazonia (J.F.Gmel.) Exell	80	18.5
CoO1	Fir forest	Old-growth	Los Conejos	3520	19,518	-97,155	Abies religiosa (Kunth) Schltdl. & Cham.	85.5	24.5
CoD3	Fir forest	Degraded	Los Conejos	3478	19,520	-97,158	Pinus hartwegii Lindl.	85.6	22.9
EnD3	Pine-oak forest	Degraded	El Encinal	2499	19,521	-97,054	Quercus sp3	85.9	13.7
EnD5	Pine-oak forest	Degraded	El Encinal	2485	19,521	-97,055	Saurauia sp1	88	16.7
CoD1	Fir forest	Degraded	Los Conejos	3512	19,520	-97,158	Abies religiosa (Kunth) Schltdl. & Cham.	89.6	23
EnS3	Pine-oak forest	Secondary	El Encinal	2560	19,520	-97,055	Quercus sp3	93.9	11
ZaO3	Humid montane forest	Old-growth	El Zapotal	2040	19,519	-97,030	Quercus sp5	97.7	23
MaO1	Semi-humid deciduoud forest	Old-growth	La Mancha	40	19,599	-96,382	Brosimum alicastrum Sw.	98.9	17
CoS3	Fir forest	Secondary	Los Conejos	3533	19,520	-97,160	Pinus hartwegii Lindl.	103	15
CaS5	Humid montane forest	Secondary	Los Capulines	1608	19,516	-97,000	Hedyosmum mexicanum C.Cordem.	103	18.6
EnD4	Pine-oak forest	Degraded	El Encinal	2520	19,521	-97,055	Symplocos sp1	104	10.5
MaD2	Semi-humid deciduoud forest	Degraded	La Mancha	46	19,597	-96,382	Cedrela sp1	128	18.7
CaD2	Humid montane forest	Degraded	Los Capulines	1498	19,520	-96,990	Quercus sp1	137.7	17
CaD1	Humid montane forest	Degraded	Los Capulines	1490	19,521	-96,989	Carpinus caroliniana Walter	143.5	21.5
EnO3	Pine-oak forest	Old-growth	El Encinal	2520	19,521	-97,059	Quercus sp3	147.7	16.6
EnO5	Pine-oak forest	Old-growth	El Encinal	2520	19,521	-97,060	Quercus sp3	184	13.7
