# Supplementary material for: Biovera-Epi: A new database on species diversity, community composition and leaf functional traits of vascular epiphytes along gradients of elevation and forest-use intensity in Mexico
Source: Biodivers Data J. 2021 Oct 7;9:e71974. doi: 10.3897/BDJ.9.e71974 (PMC8516827; doi:10.3897/BDJ.9.e71974)
Supplement: Supplementary material 3 — Morphological leaf traits [file bdj-09-e71974-s003.csv]

Site	FUI	Sp.code	Ind.number	Leaf.number	LA	LD	SLA	LDMC
Palmarejo	Old-growth	Aciaangusti	192	2	186	0.14	12.08	162.11
Palmarejo	Old-growth	Aciaangusti	192	7	261	0.06	19.05	70.26
Palmarejo	Old-growth	Aciaangusti	192	3	261	0.05	24.62	54.64
Palmarejo	Old-growth	Aciaangusti	192	9	258	0.07	18.43	70.35
Palmarejo	Old-growth	Aciaangusti	192	8	263	0.07	14.86	85.10
Palmarejo	Old-growth	Aciaangusti	192	5	255	0.07	14.01	86.26
Palmarejo	Old-growth	Aciaangusti	192	1	201	0.06	12.56	76.19
Palmarejo	Old-growth	Aciaangusti	192	4	256	0.05	23.06	53.37
Palmarejo	Old-growth	Aciaangusti	192	6	244	0.05	19.37	55.26
Palmarejo	Old-growth	Aciaangusti	192	10	324	0.06	17.51	75.20
Los Capulines	Old-growth	Acinbarkeri	325	7	5899	0.16	21.45	105.77
Los Capulines	Old-growth	Acinbarkeri	325	8	8683	0.11	22.26	105.52
Los Capulines	Old-growth	Acinbarkeri	325	9	9437	0.13	21.35	107.83
Los Capulines	Old-growth	Acinbarkeri	323	4	6926	0.20	22.93	145.89
Los Capulines	Old-growth	Acinbarkeri	322	3	7100	0.27	17.66	176.32
Los Capulines	Old-growth	Acinbarkeri	322	1	7251	0.16	24.33	133.04
Los Capulines	Old-growth	Acinbarkeri	323	5	7210	0.21	22.12	141.13
Los Capulines	Old-growth	Acinbarkeri	323	6	7470	0.22	20.41	155.08
Los Capulines	Old-growth	Acinbarkeri	322	2	7828	0.24	17.40	175.10
Los Capulines	Secondary	Acinbarkeri	324	3	18607	0.18	13.22	159.16
Los Capulines	Secondary	Acinbarkeri	324	1	21888	0.14	12.31	156.71
Los Capulines	Secondary	Acinbarkeri	324	2	28002	0.14	13.90	139.53
La Mancha	Degraded	Aechbractea	1	2	20962	0.12	6.52	145.14
La Mancha	Degraded	Aechbractea	2	6	28162	0.13	9.22	117.28
La Mancha	Degraded	Aechbractea	1	1	38361	0.12	7.06	138.70
La Mancha	Degraded	Aechbractea	3	9	36995	0.17	6.91	121.34
La Mancha	Degraded	Aechbractea	1	4	39678	0.14	7.09	116.65
La Mancha	Degraded	Aechbractea	2	5	45769	0.11	7.90	105.52
La Mancha	Degraded	Aechbractea	1	3	49465	0.13	4.96	154.86
La Mancha	Degraded	Aechbractea	4	10	59544	0.10	6.21	133.95
La Mancha	Degraded	Aechbractea	3	7	53407	0.11	6.43	116.85
La Mancha	Degraded	Aechbractea	3	8	57629	0.14	4.51	144.90
Palmarejo	Degraded	Aechbractea	101	3	48373	0.09	7.21	106.27
Palmarejo	Degraded	Aechbractea	101	2	55846	0.12	6.60	111.43
Palmarejo	Degraded	Aechbractea	103	9	52278	0.12	6.26	105.94
Palmarejo	Degraded	Aechbractea	102	4	59032	0.14	5.10	135.42
Palmarejo	Degraded	Aechbractea	103	7	81593	0.13	5.38	141.05
Palmarejo	Degraded	Aechbractea	102	5	65521	0.15	5.22	111.74
Palmarejo	Degraded	Aechbractea	102	6	90625	0.14	6.02	127.99
Palmarejo	Degraded	Aechbractea	101	1	86816	0.18	4.85	143.79
Palmarejo	Degraded	Aechbractea	103	8	80668	0.13	5.47	91.24
Palmarejo	Secondary	Aechnudicau	105	5	7311	0.16	10.92	126.24
Palmarejo	Secondary	Aechnudicau	105	4	8676	0.19	8.17	151.00
Palmarejo	Secondary	Aechnudicau	105	6	13270	0.17	9.42	161.12
Palmarejo	Secondary	Aechnudicau	104	2	9145	0.13	6.60	154.07
Palmarejo	Secondary	Aechnudicau	104	3	13300	0.18	8.31	150.56
Palmarejo	Secondary	Aechnudicau	104	1	21654	0.12	7.38	162.88
Los Capulines	Degraded	Anthscanden	331	8	1234	0.22	10.64	188.01
Los Capulines	Degraded	Anthscanden	329	3	2270	0.25	10.09	193.97
Los Capulines	Degraded	Anthscanden	330	6	3119	0.16	14.71	204.04
Los Capulines	Degraded	Anthscanden	330	4	2352	0.23	10.50	202.90
Los Capulines	Degraded	Anthscanden	329	1	2471	0.19	12.17	195.38
Los Capulines	Degraded	Anthscanden	330	5	2339	0.23	9.21	212.73
Los Capulines	Degraded	Anthscanden	331	9	2616	0.20	11.04	200.17
Los Capulines	Degraded	Anthscanden	329	2	2872	0.21	10.84	199.85
Los Capulines	Degraded	Anthscanden	331	7	2447	0.19	11.71	194.42
Los Capulines	Old-growth	Anthscanden	328	9	2688	0.19	10.34	213.11
Los Capulines	Old-growth	Anthscanden	326	2	866	0.13	22.79	122.58
Los Capulines	Old-growth	Anthscanden	327	4	2104	0.22	11.75	213.60
Los Capulines	Old-growth	Anthscanden	327	6	2061	0.23	10.68	214.92
Los Capulines	Old-growth	Anthscanden	326	1	1550	0.18	15.35	197.65
Los Capulines	Old-growth	Anthscanden	328	7	2049	0.25	8.61	243.85
Los Capulines	Old-growth	Anthscanden	326	3	749	0.21	11.35	177.90
Los Capulines	Old-growth	Anthscanden	328	8	2230	0.19	10.52	214.14
Los Capulines	Old-growth	Anthscanden	327	5	1847	0.21	11.84	184.40
Los Capulines	Secondary	Anthscanden	333	7	917	0.29	9.65	224.06
Los Capulines	Secondary	Anthscanden	333	5	1116	0.17	14.13	166.32
Los Capulines	Secondary	Anthscanden	332	2	1150	0.19	12.78	163.64
Los Capulines	Secondary	Anthscanden	332	3	1406	0.25	11.25	204.58
Los Capulines	Secondary	Anthscanden	333	4	1112	0.28	11.01	202.00
Los Capulines	Secondary	Anthscanden	333	6	1020	0.21	10.97	211.36
Los Capulines	Secondary	Anthscanden	333	8	950	0.24	11.31	186.25
Los Capulines	Secondary	Anthscanden	332	1	1114	0.22	13.26	174.27
Los Capulines	Secondary	Anthscanden	333	9	946	0.23	12.13	176.07
Palmarejo	Degraded	Anthscanden	106	4	2428	0.16	14.65	157.66
Palmarejo	Degraded	Anthscanden	107	5	1702	0.22	10.70	194.38
Palmarejo	Degraded	Anthscanden	108	9	2221	0.15	14.61	139.32
Palmarejo	Degraded	Anthscanden	108	11	1894	0.23	9.47	200.60
Palmarejo	Degraded	Anthscanden	106	3	1424	0.21	11.67	185.98
Palmarejo	Degraded	Anthscanden	107	7	2725	0.10	24.33	92.79
Palmarejo	Degraded	Anthscanden	107	6	2063	0.15	14.84	140.26
Palmarejo	Degraded	Anthscanden	108	8	1438	0.27	8.51	227.46
Palmarejo	Degraded	Anthscanden	108	12	1892	0.23	11.61	203.24
Palmarejo	Degraded	Anthscanden	106	2	875	0.14	16.54	146.94
Palmarejo	Degraded	Anthscanden	108	10	1531	0.21	12.35	188.16
Palmarejo	Degraded	Anthscanden	106	1	1227	0.18	12.52	173.14
Palmarejo	Old-growth	Anthschlech	110	5	1825	0.22	12.67	180.90
Palmarejo	Old-growth	Anthschlech	109	1	1964	0.19	15.11	153.85
Palmarejo	Old-growth	Anthschlech	109	3	2134	0.17	15.58	152.90
Palmarejo	Old-growth	Anthschlech	110	6	2585	0.19	15.86	155.53
Palmarejo	Old-growth	Anthschlech	110	9	2576	0.17	15.33	157.45
Palmarejo	Old-growth	Anthschlech	110	7	2952	0.19	16.13	163.83
Palmarejo	Old-growth	Anthschlech	110	10	2834	0.21	15.16	165.49
Palmarejo	Old-growth	Anthschlech	109	4	2988	0.17	17.89	138.13
Palmarejo	Old-growth	Anthschlech	109	2	3109	0.17	16.99	147.82
Palmarejo	Old-growth	Anthschlech	110	8	3546	0.22	13.53	162.43
Palmarejo	Old-growth	Anthschlech	111	3	29585	0.20	13.11	211.45
Palmarejo	Old-growth	Anthschlech	111	4	28519	0.39	6.20	264.41
Los Capulines	Secondary	Asplcuspida	335	6	1784	0.38	17.66	400.79
Los Capulines	Secondary	Asplcuspida	335	1	1273	0.36	17.44	296.75
Los Capulines	Secondary	Asplcuspida	335	3	1465	0.30	20.63	223.97
Los Capulines	Secondary	Asplcuspida	335	2	1845	0.24	29.29	193.85
Los Capulines	Secondary	Asplcuspida	335	5	1745	0.40	14.79	288.51
Los Capulines	Secondary	Asplcuspida	335	4	1189	0.31	18.02	162.56
Los Capulines	Degraded	Asplharpeod	341	7	2754	0.95	14.97	373.98
Los Capulines	Degraded	Asplharpeod	340	6	4255	0.48	23.38	324.42
Los Capulines	Degraded	Asplharpeod	339	2	11351	0.50	18.13	330.34
Los Capulines	Degraded	Asplharpeod	341	9	4789	0.64	15.70	383.65
Los Capulines	Degraded	Asplharpeod	340	4	4684	0.53	17.03	346.78
Los Capulines	Degraded	Asplharpeod	339	1	6902	0.45	20.30	343.09
Los Capulines	Degraded	Asplharpeod	339	3	8008	0.53	18.93	339.49
Los Capulines	Degraded	Asplharpeod	340	5	9984	0.68	18.39	330.29
Los Capulines	Degraded	Asplharpeod	341	8	3080	0.58	19.25	347.07
Los Capulines	Old-growth	Asplharpeod	336	2	10958	0.29	34.99	291.35
Los Capulines	Old-growth	Asplharpeod	338	6	7434	0.38	23.68	288.34
Los Capulines	Old-growth	Asplharpeod	336	1	10251	0.26	31.96	298.33
Los Capulines	Old-growth	Asplharpeod	336	3	10349	0.53	27.16	274.17
Los Capulines	Old-growth	Asplharpeod	337	4	7582	0.63	19.90	268.31
Los Capulines	Old-growth	Asplharpeod	338	8	7151	0.51	19.65	309.00
Los Capulines	Old-growth	Asplharpeod	337	5	10992	0.31	20.10	316.18
Los Capulines	Old-growth	Asplharpeod	338	7	3852	0.46	21.64	292.76
Palmarejo	Old-growth	Brascuculla	112	7	660	0.10	3.40	119.98
Palmarejo	Old-growth	Brascuculla	112	8	411	0.21	2.15	116.53
Palmarejo	Old-growth	Brascuculla	112	9	758	0.09	4.95	93.35
Palmarejo	Old-growth	Brascuculla	112	4	890	0.09	3.94	122.63
Palmarejo	Old-growth	Brascuculla	112	3	899	0.08	4.16	111.00
Palmarejo	Old-growth	Brascuculla	112	6	1060	0.09	3.66	132.18
Palmarejo	Old-growth	Brascuculla	112	2	884	0.07	5.05	81.02
Palmarejo	Old-growth	Brascuculla	112	5	1211	0.13	3.17	161.39
Palmarejo	Old-growth	Brascuculla	112	1	5234	0.05	11.95	177.11
La Mancha	Degraded	Brasnodosa	7	8	583	0.19	1.21	255.32
La Mancha	Degraded	Brasnodosa	5	3	1121	0.05	3.43	55.80
La Mancha	Degraded	Brasnodosa	5	2	961	0.06	2.75	81.73
La Mancha	Degraded	Brasnodosa	6	5	980	0.05	3.46	67.22
La Mancha	Degraded	Brasnodosa	7	9	1147	0.08	2.49	102.91
La Mancha	Degraded	Brasnodosa	6	4	1358	0.07	2.99	77.34
La Mancha	Degraded	Brasnodosa	6	6	1253	0.09	2.50	104.80
La Mancha	Degraded	Brasnodosa	7	7	843	0.09	2.77	104.83
La Mancha	Degraded	Brasnodosa	5	1	1170	0.05	3.35	71.37
La Mancha	Old-growth	Brasnodosa	9	5	885	0.06	4.71	78.01
La Mancha	Old-growth	Brasnodosa	9	7	1327	0.05	3.28	72.40
La Mancha	Old-growth	Brasnodosa	9	6	1050	0.06	4.36	74.61
La Mancha	Old-growth	Brasnodosa	8	1	944	0.07	3.48	82.12
La Mancha	Old-growth	Brasnodosa	8	3	1133	0.04	4.68	55.50
La Mancha	Old-growth	Brasnodosa	9	4	1198	0.06	3.80	75.72
La Mancha	Old-growth	Brasnodosa	10	8	953	0.06	3.58	80.36
La Mancha	Old-growth	Brasnodosa	8	2	1019	0.07	3.49	82.25
La Mancha	Old-growth	Brasnodosa	10	9	883	0.08	3.92	94.94
La Mancha	Secondary	Brasnodosa	13	10	1293	0.04	5.30	90.71
La Mancha	Secondary	Brasnodosa	13	7	1027	0.05	4.16	75.08
La Mancha	Secondary	Brasnodosa	11	1	1912	0.03	10.39	60.69
La Mancha	Secondary	Brasnodosa	11	2	1001	0.04	7.31	56.38
La Mancha	Secondary	Brasnodosa	11	3	878	0.05	5.05	107.41
La Mancha	Secondary	Brasnodosa	13	9	1054	0.04	5.41	72.49
La Mancha	Secondary	Brasnodosa	12	6	1051	0.07	3.55	123.33
La Mancha	Secondary	Brasnodosa	12	4	730	0.05	5.98	75.31
La Mancha	Secondary	Brasnodosa	12	5	873	0.04	6.87	63.18
La Mancha	Secondary	Brasnodosa	13	8	913	0.09	2.84	133.61
Palmarejo	Degraded	Brasverruco	115	8	3337	0.27	6.71	253.31
Palmarejo	Degraded	Brasverruco	115	11	8873	0.27	6.35	244.40
Palmarejo	Degraded	Brasverruco	115	12	4825	0.23	7.60	225.98
Palmarejo	Degraded	Brasverruco	115	16	7020	0.26	6.19	246.90
Palmarejo	Degraded	Brasverruco	115	14	6217	0.28	7.39	237.17
Palmarejo	Degraded	Brasverruco	115	15	7608	0.27	6.68	246.96
Palmarejo	Degraded	Brasverruco	115	13	6355	0.28	6.79	244.07
Palmarejo	Degraded	Brasverruco	115	9	3120	0.24	9.63	221.01
Palmarejo	Degraded	Brasverruco	115	10	6271	0.24	7.99	210.57
Palmarejo	Old-growth	Brasverruco	114	7	2719	0.26	8.83	225.48
Palmarejo	Old-growth	Brasverruco	113	3	6386	0.21	7.77	203.21
Palmarejo	Old-growth	Brasverruco	114	5	9239	0.19	8.33	207.72
Palmarejo	Old-growth	Brasverruco	113	1	5234	0.12	11.95	177.11
Palmarejo	Old-growth	Brasverruco	113	4	5046	0.24	7.59	239.90
Palmarejo	Old-growth	Brasverruco	114	6	6860	0.22	7.72	209.23
Palmarejo	Old-growth	Brasverruco	113	2	8438	0.20	7.65	204.37
Palmarejo	Secondary	Brasverruco	118	3	7542	0.29	6.65	252.79
Palmarejo	Secondary	Brasverruco	116	9	6144	0.49	6.85	227.22
Palmarejo	Secondary	Brasverruco	118	5	8192	0.23	9.21	208.88
Palmarejo	Secondary	Brasverruco	116	8	5670	0.38	7.05	233.65
Palmarejo	Secondary	Brasverruco	117	2	6354	0.25	7.56	229.34
Palmarejo	Secondary	Brasverruco	118	4	8405	0.28	7.38	238.18
Palmarejo	Secondary	Brasverruco	117	1	8250	0.24	7.44	218.69
Palmarejo	Secondary	Brasverruco	116	7	6395	0.47	7.11	234.48
Palmarejo	Secondary	Brasverruco	118	6	7544	0.22	9.18	196.79
Palmarejo	Secondary	Brasverruco	116	10	5559	0.44	6.86	214.61
Palmarejo	Degraded	Camadensum	121	10	2812	0.28	9.31	247.54
Palmarejo	Degraded	Camadensum	120	6	2812	0.35	5.86	304.18
Palmarejo	Degraded	Camadensum	120	5	3623	0.32	6.16	313.43
Palmarejo	Degraded	Camadensum	119	1	4293	0.26	9.08	254.99
Palmarejo	Degraded	Camadensum	119	4	5345	0.32	9.48	268.70
Palmarejo	Degraded	Camadensum	119	2	4970	0.29	7.66	290.77
Palmarejo	Degraded	Camadensum	119	3	5588	0.32	8.38	292.80
Palmarejo	Degraded	Camadensum	121	9	3623	0.31	8.57	186.10
Palmarejo	Degraded	Camadensum	121	8	5345	0.22	8.16	245.32
Palmarejo	Degraded	Camadensum	120	7	6546	0.36	5.49	299.37
Palmarejo	Degraded	Campphyllit	124	1	28119	0.40	11.92	234.65
Palmarejo	Degraded	Campphyllit	124	3	28258	0.40	10.04	235.92
Palmarejo	Degraded	Campphyllit	124	4	37544	0.49	9.33	275.54
Palmarejo	Degraded	Campphyllit	124	2	41569	0.31	15.15	147.35
Palmarejo	Degraded	Campphyllit	125	7	25354	0.33	14.64	239.09
Palmarejo	Degraded	Campphyllit	125	5	30054	0.43	10.17	252.31
Palmarejo	Degraded	Campphyllit	125	6	28282	0.40	10.40	265.24
Palmarejo	Degraded	Campphyllit	126	9	25710	0.33	15.35	201.93
Palmarejo	Degraded	Campphyllit	126	8	25272	0.29	16.36	181.72
Palmarejo	Old-growth	Campphyllit	127	3	34826	0.22	24.70	171.93
Palmarejo	Old-growth	Campphyllit	127	1	20081	1.75	4.41	265.63
Palmarejo	Old-growth	Campphyllit	127	2	28721	0.51	10.85	166.48
Palmarejo	Old-growth	Campphyllit	127	7	24796	0.97	5.42	241.12
Palmarejo	Old-growth	Campphyllit	127	6	38812	0.56	9.37	198.17
Palmarejo	Degraded	Cata500sp1	129	3	14438	0.26	27.92	134.23
Palmarejo	Degraded	Cata500sp1	128	1	15586	0.47	21.21	188.08
Palmarejo	Degraded	Cata500sp1	129	4	5077	0.22	31.00	36.59
Palmarejo	Degraded	Cata500sp1	128	2	22367	0.21	25.57	150.66
Palmarejo	Secondary	Cata500sp1	131	4	7027	0.16	32.46	121.77
Palmarejo	Secondary	Cata500sp1	131	5	8880	0.18	34.39	122.25
Palmarejo	Secondary	Cata500sp1	131	6	8512	0.19	31.24	124.89
Palmarejo	Secondary	Cata500sp1	130	2	15397	0.24	27.36	136.74
Palmarejo	Secondary	Cata500sp1	130	1	14842	0.22	26.81	145.38
Palmarejo	Secondary	Cata500sp1	131	3	12011	0.31	21.35	146.75
Palmarejo	Degraded	Catomorreni	133	4	3790	0.14	18.76	131.17
Palmarejo	Degraded	Catomorreni	134	9	4241	0.14	19.02	141.86
Palmarejo	Degraded	Catomorreni	133	5	4543	0.14	19.75	140.33
Palmarejo	Degraded	Catomorreni	132	1	4116	0.15	21.78	116.88
Palmarejo	Degraded	Catomorreni	134	7	4368	0.14	19.33	132.71
Palmarejo	Degraded	Catomorreni	133	6	2942	0.10	25.15	103.36
Palmarejo	Degraded	Catomorreni	134	8	3341	0.12	23.70	119.09
Palmarejo	Degraded	Catomorreni	132	2	4140	0.16	18.82	116.59
Palmarejo	Degraded	Catomorreni	132	3	3616	0.11	29.88	99.51
Palmarejo	Old-growth	Catomorreni	136	8	5672	0.12	25.32	187.45
Palmarejo	Old-growth	Catomorreni	135	2	4922	0.11	25.24	100.41
Palmarejo	Old-growth	Catomorreni	136	7	4904	0.12	23.35	103.86
Palmarejo	Old-growth	Catomorreni	136	5	2496	0.15	22.90	90.61
Palmarejo	Old-growth	Catomorreni	136	6	4931	0.11	27.55	81.85
Palmarejo	Old-growth	Catomorreni	136	9	4522	0.10	29.17	84.93
Palmarejo	Old-growth	Catomorreni	135	1	4379	0.12	24.06	105.32
Palmarejo	Old-growth	Catomorreni	136	4	4167	0.11	22.40	107.02
Palmarejo	Old-growth	Catomorreni	135	3	5207	0.11	24.11	104.20
Los Capulines	Old-growth	Catonitida	342	3	15558	0.17	32.41	198.84
Los Capulines	Old-growth	Catonitida	342	1	10716	0.24	20.03	184.74
Los Capulines	Old-growth	Catonitida	344	9	9613	0.27	15.84	186.14
Los Capulines	Old-growth	Catonitida	344	8	11102	0.25	19.21	176.17
Los Capulines	Old-growth	Catonitida	342	2	10458	0.38	11.09	193.99
Los Capulines	Old-growth	Catonitida	343	6	16188	0.31	11.65	219.09
Los Capulines	Old-growth	Catonitida	343	4	21204	0.32	12.06	220.63
Los Capulines	Old-growth	Catonitida	343	5	15969	0.21	15.40	396.86
Los Capulines	Old-growth	Catonitida	344	7	7214	0.23	19.98	169.48
Los Capulines	Secondary	Catonitida	347	8	6861	0.22	18.59	17.64
Los Capulines	Secondary	Catonitida	347	10	8270	0.22	16.61	23.38
Los Capulines	Secondary	Catonitida	346	5	8800	0.23	17.53	23.21
Los Capulines	Secondary	Catonitida	346	6	9462	0.18	18.52	23.15
Los Capulines	Secondary	Catonitida	347	7	10917	0.18	17.00	28.79
Los Capulines	Secondary	Catonitida	347	9	9370	0.20	15.26	27.44
Los Capulines	Secondary	Catonitida	345	3	16426	0.21	16.66	40.53
Los Capulines	Secondary	Catonitida	345	2	17097	0.21	14.91	46.36
Los Capulines	Secondary	Catonitida	346	4	16050	0.29	13.04	48.99
Los Capulines	Secondary	Catonitida	345	1	23379	0.28	11.06	72.64
Los Capulines	Degraded	Catosessili	349	2	3399	0.22	20.11	165.52
Los Capulines	Degraded	Catosessili	351	9	6516	0.17	19.51	131.91
Los Capulines	Degraded	Catosessili	350	4	6735	0.21	17.77	143.67
Los Capulines	Degraded	Catosessili	349	1	3363	0.21	17.70	163.79
Los Capulines	Degraded	Catosessili	351	7	5945	0.20	17.80	141.65
Los Capulines	Degraded	Catosessili	351	8	5200	0.19	17.75	145.99
Los Capulines	Degraded	Catosessili	349	3	4153	0.21	17.45	160.05
Los Capulines	Degraded	Catosessili	350	6	6308	0.20	15.97	149.28
Los Capulines	Degraded	Catosessili	350	5	4905	0.23	17.64	148.11
Los Capulines	Old-growth	Catosessili	352	6	4628	0.23	18.51	141.24
Los Capulines	Old-growth	Catosessili	348	3	2989	0.17	22.64	105.60
Los Capulines	Old-growth	Catosessili	353	8	7088	0.15	26.55	139.94
Los Capulines	Old-growth	Catosessili	353	7	7206	0.16	29.53	136.92
Los Capulines	Old-growth	Catosessili	348	2	3432	0.17	21.72	107.48
Los Capulines	Old-growth	Catosessili	352	5	3584	0.18	21.08	132.30
Los Capulines	Old-growth	Catosessili	348	1	3599	0.16	22.22	111.72
Los Capulines	Old-growth	Catosessili	352	4	3603	0.17	22.10	127.24
Los Capulines	Old-growth	Catosessili	353	9	7815	0.16	24.97	142.01
Los Capulines	Secondary	Catosessili	355	5	1645	0.18	17.50	151.61
Los Capulines	Secondary	Catosessili	354	2	2036	0.15	19.21	137.66
Los Capulines	Secondary	Catosessili	354	3	2664	0.19	19.03	129.27
Los Capulines	Secondary	Catosessili	355	6	3334	0.18	20.84	131.80
Los Capulines	Secondary	Catosessili	355	4	3220	0.21	18.30	138.26
Los Capulines	Secondary	Catosessili	354	1	3180	0.16	20.00	133.84
Palmarejo	Secondary	Catosessili	139	6	2564	0.14	15.99	144.77
Palmarejo	Secondary	Catosessili	139	5	2951	0.15	17.71	141.91
Palmarejo	Secondary	Catosessili	137	2	3336	0.16	14.99	146.96
Palmarejo	Secondary	Catosessili	138	3	3721	0.13	17.05	133.95
Palmarejo	Secondary	Catosessili	138	4	3388	0.15	15.73	142.37
Palmarejo	Secondary	Catosessili	137	1	3669	0.13	15.65	127.10
La Mancha	Old-growth	Clowrussell	14	4	5906	0.20	29.83	143.27
La Mancha	Old-growth	Clowrussell	14	1	6783	0.25	30.97	145.23
La Mancha	Old-growth	Clowrussell	14	5	21459	0.23	28.57	118.85
La Mancha	Old-growth	Clowrussell	14	3	22462	0.18	30.48	116.03
La Mancha	Old-growth	Clowrussell	14	2	21262	0.21	29.86	109.20
Los Capulines	Old-growth	Coelmacrost	356	4	12545	0.23	11.22	229.80
Los Capulines	Old-growth	Coelmacrost	356	6	14343	0.30	8.84	287.79
Los Capulines	Old-growth	Coelmacrost	356	5	13913	0.23	10.21	241.03
Los Capulines	Old-growth	Coelmacrost	356	9	6129	0.19	12.85	192.88
Los Capulines	Old-growth	Coelmacrost	356	2	7570	0.22	9.53	266.35
Los Capulines	Old-growth	Coelmacrost	356	8	8340	0.33	9.59	282.56
Los Capulines	Old-growth	Coelmacrost	356	1	9955	0.19	10.99	267.57
Los Capulines	Old-growth	Coelmacrost	356	3	10347	0.19	11.95	258.35
Los Capulines	Old-growth	Coelmacrost	356	7	10915	0.22	10.86	257.96
Los Capulines	Old-growth	Coelmacrost	356	10	12270	0.22	9.55	257.98
Los Capulines	Degraded	Compfalcata	358	6	1768	0.07	16.37	76.43
Los Capulines	Degraded	Compfalcata	358	4	1893	0.07	16.75	71.75
Los Capulines	Degraded	Compfalcata	358	5	1910	0.07	13.17	72.94
Los Capulines	Degraded	Compfalcata	357	3	3401	0.12	6.42	116.56
Los Capulines	Degraded	Compfalcata	357	2	4332	0.11	5.93	120.88
Los Capulines	Degraded	Compfalcata	357	1	5304	0.11	6.78	98.74
Los Capulines	Old-growth	Dichglauca	363	6	365	0.27	22.81	225.35
Los Capulines	Old-growth	Dichglauca	363	3	365	0.27	21.47	232.88
Los Capulines	Old-growth	Dichglauca	363	9	429	0.30	23.83	240.00
Los Capulines	Old-growth	Dichglauca	363	5	365	0.26	22.81	219.18
Los Capulines	Old-growth	Dichglauca	363	7	380	0.30	21.11	233.77
Los Capulines	Old-growth	Dichglauca	363	8	373	0.32	19.63	263.89
Los Capulines	Old-growth	Dichglauca	363	4	390	0.29	21.67	230.77
Los Capulines	Old-growth	Dichglauca	363	2	364	0.27	22.75	225.35
Los Capulines	Old-growth	Dichglauca	363	1	363	0.21	27.92	168.83
Los Capulines	Secondary	Dichglauca	363	8	373	0.32	19.63	263.89
Los Capulines	Secondary	Dichglauca	363	4	390	0.29	21.67	230.77
Los Capulines	Secondary	Dichglauca	363	2	364	0.27	22.75	225.35
Los Capulines	Secondary	Dichglauca	363	1	363	0.21	27.92	168.83
Los Capulines	Secondary	Dichglauca	363	6	365	0.27	22.81	225.35
Los Capulines	Secondary	Dichglauca	363	3	365	0.27	21.47	232.88
Los Capulines	Secondary	Dichglauca	363	9	429	0.30	23.83	240.00
Los Capulines	Secondary	Dichglauca	363	5	365	0.26	22.81	219.18
Los Capulines	Secondary	Dichglauca	363	7	380	0.30	21.11	233.77
Los Capulines	Old-growth	Dichinterme	366	9	15	0.22	15.00	83.33
Los Capulines	Old-growth	Dichinterme	366	8	10	0.46	5.88	121.43
Los Capulines	Old-growth	Dichinterme	365	4	27	0.23	13.50	127.39
Los Capulines	Old-growth	Dichinterme	366	7	42	0.08	32.31	68.42
Los Capulines	Old-growth	Dichinterme	365	6	51	0.12	30.00	74.56
Los Capulines	Old-growth	Dichinterme	365	5	46	0.12	28.75	66.95
Los Capulines	Old-growth	Dichinterme	364	3	17	0.47	3.40	96.15
Los Capulines	Old-growth	Dichinterme	364	1	31	0.32	5.17	105.26
Los Capulines	Old-growth	Dichinterme	364	2	22	0.35	3.67	98.36
Los Capulines	Secondary	Dichmuricat	367	8	24	0.31	14.12	178.95
Los Capulines	Secondary	Dichmuricat	367	4	30	0.20	27.27	120.88
Los Capulines	Secondary	Dichmuricat	367	2	29	0.11	48.33	65.22
Los Capulines	Secondary	Dichmuricat	367	10	44	0.19	24.44	137.40
Los Capulines	Secondary	Dichmuricat	367	7	46	0.25	20.91	110.00
Los Capulines	Secondary	Dichmuricat	367	6	50	0.32	18.52	125.58
Los Capulines	Secondary	Dichmuricat	367	5	55	0.18	23.91	101.32
Los Capulines	Secondary	Dichmuricat	367	9	18	0.40	11.25	231.88
Los Capulines	Secondary	Dichmuricat	367	1	19	0.26	19.00	121.95
Los Capulines	Secondary	Dichmuricat	367	3	28	0.23	21.54	144.44
Los Capulines	Old-growth	Elapglaucum	368	3	5225	0.21	11.82	203.69
Los Capulines	Old-growth	Elapglaucum	368	1	916	1.15	2.07	200.09
Los Capulines	Old-growth	Elapglaucum	368	2	6351	0.20	11.83	193.65
Los Capulines	Secondary	Elapglaucum	369	5	1937	0.22	17.94	135.00
Los Capulines	Secondary	Elapglaucum	369	9	3787	0.52	6.85	351.33
Los Capulines	Secondary	Elapglaucum	369	7	3663	0.51	6.81	336.46
Los Capulines	Secondary	Elapglaucum	369	1	3971	0.46	7.80	315.17
Los Capulines	Secondary	Elapglaucum	369	3	3830	0.29	11.86	211.25
Los Capulines	Secondary	Elapglaucum	369	2	4370	0.53	6.68	343.31
Los Capulines	Secondary	Elapglaucum	369	6	4341	0.51	6.97	305.84
Los Capulines	Secondary	Elapglaucum	369	10	4359	0.35	10.26	221.82
Los Capulines	Secondary	Elapglaucum	369	8	4618	0.35	10.52	221.83
Los Capulines	Secondary	Elapglaucum	369	4	4992	0.36	10.25	232.24
Los Capulines	Old-growth	Elappeltatu	373	9	170	0.73	6.54	333.33
Los Capulines	Old-growth	Elappeltatu	371	3	278	0.43	8.69	359.55
Los Capulines	Old-growth	Elappeltatu	371	2	267	0.54	8.34	355.56
Los Capulines	Old-growth	Elappeltatu	372	5	213	0.44	11.83	209.30
Los Capulines	Old-growth	Elappeltatu	373	8	196	0.89	5.94	323.53
Los Capulines	Old-growth	Elappeltatu	373	7	204	0.87	6.38	299.07
Los Capulines	Old-growth	Elappeltatu	371	1	325	0.43	9.03	281.25
Los Capulines	Old-growth	Elappeltatu	372	4	345	1.41	8.85	265.31
Los Capulines	Old-growth	Elappeltatu	372	6	346	0.43	12.36	200.00
Los Capulines	Old-growth	Elapsartori	375	5	2750	0.42	15.90	320.37
Los Capulines	Old-growth	Elapsartori	375	4	2606	0.37	15.99	281.03
Los Capulines	Old-growth	Elapsartori	375	6	3333	0.47	16.42	307.58
Los Capulines	Old-growth	Elapsartori	374	2	3036	0.41	16.32	258.33
Los Capulines	Old-growth	Elapsartori	374	3	4273	0.59	12.95	370.79
Los Capulines	Old-growth	Elapsartori	374	1	6091	0.36	19.78	256.67
Los Capulines	Old-growth	Elapsartori	376	7	7828	0.28	20.02	220.90
Los Capulines	Old-growth	Elapsartori	376	8	8126	0.32	16.28	243.41
Los Capulines	Old-growth	Elapsartori	376	9	10395	0.26	19.99	237.44
Los Capulines	Old-growth	Elapvestitu	379	7	18813	0.20	29.40	281.94
Los Capulines	Old-growth	Elapvestitu	377	1	9865	0.79	5.05	299.30
Los Capulines	Old-growth	Elapvestitu	377	3	9086	0.43	9.27	303.50
Los Capulines	Old-growth	Elapvestitu	378	6	10959	0.62	6.20	244.98
Los Capulines	Old-growth	Elapvestitu	379	8	11809	0.46	12.81	262.68
Los Capulines	Old-growth	Elapvestitu	381	12	4891	0.80	5.69	227.67
Los Capulines	Old-growth	Elapvestitu	381	11	10597	0.35	14.42	197.85
Los Capulines	Old-growth	Elapvestitu	378	5	20220	0.28	21.11	259.27
Los Capulines	Old-growth	Elapvestitu	381	10	7585	0.66	7.16	244.91
Los Capulines	Old-growth	Elapvestitu	377	2	10252	0.68	5.26	300.35
Los Capulines	Old-growth	Elapvestitu	378	4	20794	0.36	10.60	289.64
Los Capulines	Secondary	Elapvestitu	380	3	13605	0.48	9.82	339.46
Los Capulines	Secondary	Elapvestitu	380	1	14536	0.50	10.51	334.87
Los Capulines	Secondary	Elapvestitu	380	5	12448	0.49	11.29	298.11
Los Capulines	Secondary	Elapvestitu	380	4	10831	0.57	9.72	357.05
Los Capulines	Secondary	Elapvestitu	380	2	15873	0.46	9.36	348.25
Los Capulines	Secondary	Elapvestitu	380	6	13665	0.62	10.06	354.57
Los Capulines	Old-growth	Ellecapitat	384	7	5408	0.30	13.83	304.75
Los Capulines	Old-growth	Ellecapitat	384	8	6264	0.24	15.50	291.91
Los Capulines	Old-growth	Ellecapitat	384	9	6131	0.21	16.89	265.35
Los Capulines	Old-growth	Ellecapitat	382	3	6451	0.21	14.97	295.61
Los Capulines	Old-growth	Ellecapitat	382	1	6552	0.18	16.02	268.90
Los Capulines	Old-growth	Ellecapitat	382	2	7085	0.19	15.64	272.24
Los Capulines	Old-growth	Ellecapitat	383	4	7470	0.25	14.12	297.69
Los Capulines	Old-growth	Ellecapitat	383	6	7677	0.24	15.42	278.84
Los Capulines	Old-growth	Ellecapitat	383	5	8175	0.25	14.78	286.23
Los Capulines	Old-growth	Epid1500sp1	387	6	8092	0.16	16.65	140.06
Los Capulines	Old-growth	Epid1500sp1	388	8	10812	0.12	9.72	263.51
Los Capulines	Old-growth	Epid1500sp1	388	9	11634	0.19	11.11	241.13
Los Capulines	Old-growth	Epid1500sp1	388	7	11634	0.17	10.19	250.66
Los Capulines	Old-growth	Epid1500sp1	387	4	11015	0.11	16.15	166.26
Los Capulines	Old-growth	Epid1500sp1	387	5	11753	0.08	17.78	157.57
Los Capulines	Old-growth	Epid1500sp1	386	3	12569	0.15	10.99	233.99
Los Capulines	Old-growth	Epid1500sp1	386	2	13607	0.16	11.07	242.93
Los Capulines	Old-growth	Epid1500sp1	386	1	13746	0.12	10.42	240.26
Palmarejo	Degraded	Epidcristat	142	9	3517	0.09	16.99	104.92
Palmarejo	Degraded	Epidcristat	141	3	3517	0.10	16.75	103.86
Palmarejo	Degraded	Epidcristat	143	11	2902	0.11	14.09	101.78
Palmarejo	Degraded	Epidcristat	142	6	4258	0.07	20.67	101.78
Palmarejo	Degraded	Epidcristat	143	10	3446	0.10	16.03	96.76
Palmarejo	Degraded	Epidcristat	143	12	3078	0.10	13.74	105.02
Palmarejo	Degraded	Epidcristat	142	7	4579	0.07	20.44	105.02
Palmarejo	Degraded	Epidcristat	141	1	4579	0.12	14.35	98.46
Palmarejo	Degraded	Epidcristat	141	2	4258	0.11	14.73	103.44
Palmarejo	Degraded	Epidcristat	142	5	3517	0.10	16.36	96.76
Palmarejo	Degraded	Epidcristat	143	13	3380	0.10	14.14	103.46
Palmarejo	Degraded	Epidcristat	142	8	3517	0.10	14.72	103.46
Palmarejo	Degraded	Epidcristat	141	4	5179	0.12	12.10	113.23
Palmarejo	Degraded	Epidcristat	143	14	3124	0.11	15.09	104.92
Palmarejo	Old-growth	Epidcristat	145	5	5740	0.13	11.76	128.29
Palmarejo	Old-growth	Epidcristat	144	4	4430	0.17	8.50	164.66
Palmarejo	Old-growth	Epidcristat	144	1	5970	0.13	11.85	127.89
Palmarejo	Old-growth	Epidcristat	145	10	5794	0.13	10.95	126.07
Palmarejo	Old-growth	Epidcristat	145	9	5873	0.12	12.16	109.90
Palmarejo	Old-growth	Epidcristat	145	7	6114	0.14	11.04	123.80
Palmarejo	Old-growth	Epidcristat	144	2	6160	0.14	11.24	120.97
Palmarejo	Old-growth	Epidcristat	145	8	6120	0.13	10.76	122.66
Palmarejo	Old-growth	Epidcristat	144	3	6056	0.13	10.70	121.98
Palmarejo	Old-growth	Epidcristat	145	6	5995	0.14	10.39	122.22
Palmarejo	Secondary	Epidcristat	148	3	1174	0.09	7.12	82.25
Palmarejo	Secondary	Epidcristat	150	9	1448	0.06	8.13	73.07
Palmarejo	Secondary	Epidcristat	149	5	1340	0.12	6.77	77.07
Palmarejo	Secondary	Epidcristat	148	2	1379	0.09	7.37	82.23
Palmarejo	Secondary	Epidcristat	148	1	1468	0.10	6.19	83.86
Palmarejo	Secondary	Epidcristat	150	8	1428	0.08	5.88	84.88
Palmarejo	Secondary	Epidcristat	149	6	1408	0.09	6.64	79.61
Palmarejo	Secondary	Epidcristat	150	10	1405	0.06	7.68	84.53
Palmarejo	Secondary	Epidcristat	148	4	1699	0.09	6.39	74.99
Palmarejo	Secondary	Epidcristat	149	7	1694	0.07	5.78	75.21
Los Capulines	Old-growth	Epidflexuos	389	2	942	0.16	16.53	154.05
Los Capulines	Old-growth	Epidflexuos	389	1	985	0.21	15.39	160.40
Los Capulines	Old-growth	Epidflexuos	389	3	1028	0.21	15.34	160.67
Los Capulines	Old-growth	Epidflexuos	391	7	3188	0.11	19.80	95.49
Los Capulines	Old-growth	Epidflexuos	390	6	4187	0.11	19.38	97.69
Los Capulines	Old-growth	Epidflexuos	391	8	5189	0.11	20.19	104.64
Los Capulines	Old-growth	Epidflexuos	391	9	6198	0.09	23.21	102.46
Los Capulines	Old-growth	Epidflexuos	390	4	5189	0.10	20.92	94.19
Los Capulines	Old-growth	Epidflexuos	390	5	5566	0.11	20.46	99.71
Palmarejo	Degraded	Epidnocturn	140	7	7384	0.12	12.59	109.03
Palmarejo	Degraded	Epidnocturn	140	5	8245	0.13	11.49	125.55
Palmarejo	Degraded	Epidnocturn	140	6	7860	0.12	12.77	106.19
Palmarejo	Degraded	Epidnocturn	140	2	8288	0.11	12.65	107.83
Palmarejo	Degraded	Epidnocturn	140	1	8121	0.07	11.93	107.79
Palmarejo	Degraded	Epidnocturn	140	3	7643	0.11	11.28	107.01
Palmarejo	Degraded	Epidnocturn	140	4	8752	0.11	11.21	111.66
Palmarejo	Degraded	Epidnocturn	140	9	8019	0.10	11.56	99.53
Palmarejo	Degraded	Epidnocturn	140	8	8565	0.11	10.93	110.53
Palmarejo	Old-growth	Epidpolyant	146	2	1936	0.10	20.17	90.48
Palmarejo	Old-growth	Epidpolyant	146	4	1812	0.11	15.89	105.07
Palmarejo	Old-growth	Epidpolyant	147	9	2029	0.11	18.96	93.61
Palmarejo	Old-growth	Epidpolyant	147	6	2034	0.10	17.53	100.52
Palmarejo	Old-growth	Epidpolyant	146	1	2469	0.10	20.40	90.43
Palmarejo	Old-growth	Epidpolyant	147	8	2500	0.10	20.16	91.72
Palmarejo	Old-growth	Epidpolyant	147	10	2534	0.09	21.84	84.30
Palmarejo	Old-growth	Epidpolyant	147	5	2549	0.08	20.39	85.21
Palmarejo	Old-growth	Epidpolyant	146	3	2837	0.09	19.98	91.61
Palmarejo	Old-growth	Epidpolyant	147	7	2849	0.11	18.38	98.85
Palmarejo	Degraded	Gonifurfura	193	2	4427	0.36	6.86	319.94
Palmarejo	Degraded	Gonifurfura	193	1	2849	0.20	17.27	157.59
Palmarejo	Degraded	Gonifurfura	194	3	6255	0.29	7.06	308.71
Palmarejo	Degraded	Gonifurfura	194	5	3584	0.36	8.26	213.69
Palmarejo	Degraded	Gonifurfura	194	4	4453	0.34	6.45	378.08
Palmarejo	Degraded	Gonifurfura	195	6	5226	0.32	11.07	212.90
Palmarejo	Degraded	Gonifurfura	195	8	2396	0.50	9.01	329.21
Palmarejo	Degraded	Gonifurfura	195	7	3250	0.51	7.79	335.75
Palmarejo	Degraded	Gonifurfura	195	9	4162	0.57	7.29	333.33
Palmarejo	Secondary	Gonifurfura	196	1	5408	0.29	7.40	301.07
Palmarejo	Secondary	Gonifurfura	196	3	2528	0.46	5.26	355.62
Palmarejo	Secondary	Gonifurfura	196	2	5076	0.25	9.05	261.66
Los Capulines	Old-growth	Hupelinifol	400	2	8	0.48	10.00	160.00
Los Capulines	Old-growth	Hupelinifol	400	3	19	0.22	23.75	153.85
Los Capulines	Old-growth	Hupelinifol	400	1	22	0.17	27.50	200.00
Los Capulines	Secondary	Hupetaxifol	401	4	9	0.46	7.50	352.94
Los Capulines	Secondary	Hupetaxifol	401	9	19	0.29	14.62	342.11
Los Capulines	Secondary	Hupetaxifol	401	1	12	0.36	8.57	280.00
Los Capulines	Secondary	Hupetaxifol	401	6	15	0.13	25.00	136.36
Los Capulines	Secondary	Hupetaxifol	401	3	19	0.19	19.00	192.31
Los Capulines	Secondary	Hupetaxifol	401	2	20	0.19	20.00	185.19
Los Capulines	Secondary	Hupetaxifol	401	7	12	0.16	20.00	113.21
Los Capulines	Secondary	Hupetaxifol	401	8	15	0.22	18.75	142.86
Los Capulines	Degraded	Isocunilate	407	6	170	0.28	25.76	275.00
Los Capulines	Degraded	Isocunilate	406	2	184	0.30	23.59	278.57
Los Capulines	Degraded	Isocunilate	408	9	226	0.26	29.74	262.07
Los Capulines	Degraded	Isocunilate	408	8	228	0.26	24.26	276.47
Los Capulines	Degraded	Isocunilate	408	7	234	0.26	25.43	270.59
Los Capulines	Degraded	Isocunilate	406	1	239	0.32	22.13	300.00
Los Capulines	Degraded	Isocunilate	406	3	229	0.30	22.02	288.89
Los Capulines	Degraded	Isocunilate	407	4	108	0.25	32.73	253.85
Los Capulines	Degraded	Isocunilate	407	5	161	0.31	24.77	295.45
Los Capulines	Old-growth	Isocunilate	405	5	296	0.14	19.73	300.00
Los Capulines	Old-growth	Isocunilate	405	4	332	0.25	23.71	280.00
Los Capulines	Old-growth	Isocunilate	405	6	481	0.24	20.91	264.37
Los Capulines	Old-growth	Isocunilate	404	3	503	0.25	20.96	260.87
Los Capulines	Old-growth	Isocunilate	404	2	560	0.32	17.50	304.76
Los Capulines	Old-growth	Isocunilate	404	1	617	0.23	22.04	245.61
Los Capulines	Degraded	Jacqleucome	415	6	77	0.17	4.67	191.86
Los Capulines	Degraded	Jacqleucome	415	3	78	0.11	4.31	205.68
Los Capulines	Degraded	Jacqleucome	415	4	99	0.11	5.53	145.53
Los Capulines	Degraded	Jacqleucome	415	7	108	0.11	6.00	139.53
Los Capulines	Degraded	Jacqleucome	415	5	69	0.14	5.31	97.74
Los Capulines	Degraded	Jacqleucome	415	2	86	0.07	6.37	95.07
Los Capulines	Degraded	Jacqleucome	415	1	91	0.11	4.19	133.95
Los Capulines	Old-growth	Jacqteretif	409	3	32	0.16	6.40	111.11
Los Capulines	Old-growth	Jacqteretif	409	1	34	0.17	5.67	125.00
Los Capulines	Old-growth	Jacqteretif	410	4	13	0.27	2.17	122.45
Los Capulines	Old-growth	Jacqteretif	410	5	57	0.11	7.13	114.29
Los Capulines	Old-growth	Jacqteretif	410	6	46	0.14	6.57	92.11
Los Capulines	Old-growth	Jacqteretif	411	8	71	0.10	7.10	113.64
Los Capulines	Old-growth	Jacqteretif	409	2	63	0.08	7.88	90.91
Los Capulines	Old-growth	Jacqteretif	411	7	70	0.10	6.36	118.28
Los Capulines	Old-growth	Jacqteretif	411	9	74	0.14	6.17	114.29
Palmarejo	Degraded	Maxitenuifo	157	9	352	0.27	14.79	270.45
Palmarejo	Degraded	Maxitenuifo	155	3	369	0.26	13.42	214.84
Palmarejo	Degraded	Maxitenuifo	157	10	495	0.25	14.31	229.14
Palmarejo	Degraded	Maxitenuifo	154	2	494	0.36	15.25	216.00
Palmarejo	Degraded	Maxitenuifo	155	4	436	0.32	9.65	277.30
Palmarejo	Degraded	Maxitenuifo	155	5	456	0.32	9.48	282.94
Palmarejo	Degraded	Maxitenuifo	154	1	478	0.23	10.53	265.50
Palmarejo	Degraded	Maxitenuifo	156	6	541	0.25	12.55	228.04
Palmarejo	Degraded	Maxitenuifo	156	7	557	0.29	10.82	256.22
Palmarejo	Degraded	Maxitenuifo	157	8	514	0.23	12.24	215.38
Los Capulines	Old-growth	Melpleptost	416	3	851	1.00	7.15	382.64
Los Capulines	Old-growth	Melpleptost	416	1	1273	0.97	10.35	358.60
Los Capulines	Old-growth	Melpleptost	416	2	758	1.67	4.99	370.73
Los Capulines	Old-growth	Melpleptost	417	5	1975	0.17	49.38	307.69
Los Capulines	Old-growth	Melpleptost	417	6	2037	0.28	32.85	405.23
Los Capulines	Old-growth	Melpleptost	417	4	1994	0.21	42.43	321.92
Los Capulines	Old-growth	Melpleptost	418	7	374	1.00	6.23	392.16
Los Capulines	Old-growth	Melpleptost	418	9	364	1.43	4.99	414.77
Los Capulines	Old-growth	Melpleptost	418	8	484	1.37	5.63	377.19
La Mancha	Old-growth	Micrnitida	26	1	1084	0.20	23.57	176.92
La Mancha	Old-growth	Micrnitida	26	3	1008	0.18	27.24	123.75
La Mancha	Old-growth	Micrnitida	26	4	1938	0.14	32.30	128.76
La Mancha	Old-growth	Micrnitida	26	2	595	0.18	31.32	142.86
La Mancha	Old-growth	Micrnitida	27	10	1794	0.13	39.00	116.46
La Mancha	Old-growth	Micrnitida	27	5	1280	0.14	38.79	120.00
La Mancha	Old-growth	Micrnitida	27	9	1690	0.22	22.84	200.00
La Mancha	Old-growth	Micrnitida	27	8	2463	0.18	22.39	161.53
La Mancha	Old-growth	Micrnitida	27	6	822	0.21	31.62	163.52
La Mancha	Old-growth	Micrnitida	27	7	790	0.16	30.38	153.85
La Mancha	Old-growth	Micrnitida	28	13	1395	0.13	34.02	127.33
La Mancha	Old-growth	Micrnitida	28	12	1769	0.12	31.04	125.83
La Mancha	Old-growth	Micrnitida	28	14	1753	0.13	32.46	125.29
La Mancha	Old-growth	Micrnitida	28	11	2306	0.13	27.78	137.87
La Mancha	Old-growth	Micrnitida	29	16	1649	0.09	41.23	104.17
La Mancha	Old-growth	Micrnitida	29	15	1396	0.12	31.02	131.20
La Mancha	Old-growth	Micrnitida	29	17	1433	0.10	40.94	108.70
La Mancha	Old-growth	Micrnitida	30	22	733	0.09	25.28	142.86
La Mancha	Old-growth	Micrnitida	30	21	852	0.09	23.03	165.92
La Mancha	Old-growth	Micrnitida	30	24	642	0.10	29.18	134.15
La Mancha	Old-growth	Micrnitida	30	20	667	0.25	30.32	132.53
La Mancha	Old-growth	Micrnitida	30	23	749	0.09	34.05	124.29
La Mancha	Old-growth	Micrnitida	31	29	874	0.14	28.19	151.22
La Mancha	Old-growth	Micrnitida	31	26	788	0.11	20.74	171.95
La Mancha	Old-growth	Micrnitida	31	30	1054	0.11	29.28	145.75
La Mancha	Old-growth	Micrnitida	31	25	1092	0.13	21.41	184.78
La Mancha	Old-growth	Micrnitida	31	28	1411	0.09	24.33	162.92
La Mancha	Old-growth	Micrnitida	31	27	757	0.12	23.66	157.64
Palmarejo	Degraded	Micrnitida	160	1	1792	0.15	25.97	138.00
Palmarejo	Degraded	Micrnitida	160	1	2658	0.15	22.72	133.26
Palmarejo	Degraded	Micrnitida	160	1	4025	0.17	16.77	179.64
Palmarejo	Degraded	Micrnitida	160	1	1695	0.21	21.19	164.27
Palmarejo	Degraded	Micrnitida	160	1	635	0.19	17.16	165.18
Palmarejo	Degraded	Micrnitida	160	1	2041	0.24	20.21	175.04
Palmarejo	Degraded	Micrnitida	160	1	636	0.18	18.17	169.08
Palmarejo	Degraded	Micrnitida	160	1	750	0.21	15.63	169.61
Palmarejo	Degraded	Micrnitida	160	1	2386	0.18	14.29	180.35
Palmarejo	Degraded	Micrnitida	160	1	3260	0.15	20.00	149.54
Palmarejo	Old-growth	Micrnitida	161	1	3603	0.21	21.84	151.79
Palmarejo	Old-growth	Micrnitida	161	1	2712	0.21	22.79	172.66
Palmarejo	Old-growth	Micrnitida	161	1	3474	0.23	19.52	164.81
Palmarejo	Old-growth	Micrnitida	161	1	4131	0.22	17.65	188.71
Palmarejo	Old-growth	Micrnitida	161	1	3623	0.22	17.25	168.40
Palmarejo	Old-growth	Micrnitida	161	1	3288	0.21	17.97	162.67
Palmarejo	Old-growth	Micrnitida	161	1	3842	0.20	18.04	157.89
Palmarejo	Old-growth	Micrnitida	161	1	4772	0.15	24.22	146.36
Palmarejo	Old-growth	Micrnitida	161	1	2343	0.22	19.05	176.22
Palmarejo	Secondary	Micrnitida	162	1	2264	0.30	13.91	218.52
Palmarejo	Secondary	Micrnitida	162	1	3284	0.26	14.03	195.33
Palmarejo	Secondary	Micrnitida	162	1	2246	0.23	13.60	207.93
Palmarejo	Secondary	Micrnitida	163	1	1372	0.20	17.75	172.54
Palmarejo	Secondary	Micrnitida	163	1	1703	0.18	20.35	157.33
Palmarejo	Secondary	Micrnitida	163	1	2392	0.26	14.44	198.32
Palmarejo	Secondary	Micrnitida	164	1	1684	0.22	17.93	190.47
Palmarejo	Secondary	Micrnitida	164	1	2643	0.24	14.63	211.23
Palmarejo	Secondary	Micrnitida	164	9	2884	0.21	21.65	159.71
La Mancha	Degraded	Myrmtibicin	34	10	7433	0.15	2.97	162.99
La Mancha	Degraded	Myrmtibicin	34	8	9309	0.16	2.82	171.20
La Mancha	Degraded	Myrmtibicin	33	5	10048	0.14	2.95	172.67
La Mancha	Degraded	Myrmtibicin	34	9	10287	0.15	2.94	175.22
La Mancha	Degraded	Myrmtibicin	32	2	10214	0.17	2.99	170.84
La Mancha	Degraded	Myrmtibicin	32	1	10164	0.15	2.91	167.91
La Mancha	Degraded	Myrmtibicin	33	6	11671	0.16	2.95	180.73
La Mancha	Degraded	Myrmtibicin	32	3	12202	0.15	2.92	164.98
La Mancha	Degraded	Myrmtibicin	34	7	13333	0.14	3.21	154.47
La Mancha	Degraded	Myrmtibicin	32	4	15765	0.15	3.13	166.89
La Mancha	Old-growth	Myrmtibicin	37	7	9922	0.14	2.76	570.52
La Mancha	Old-growth	Myrmtibicin	37	9	13939	0.15	2.89	575.42
La Mancha	Old-growth	Myrmtibicin	37	8	11807	0.13	3.01	449.94
La Mancha	Old-growth	Myrmtibicin	36	4	10525	0.15	3.03	396.80
La Mancha	Old-growth	Myrmtibicin	36	6	12211	0.14	3.00	404.27
La Mancha	Old-growth	Myrmtibicin	35	1	11381	0.16	3.39	356.96
La Mancha	Old-growth	Myrmtibicin	35	3	8619	0.16	2.94	259.10
La Mancha	Old-growth	Myrmtibicin	35	2	10076	0.17	2.90	241.16
La Mancha	Old-growth	Myrmtibicin	36	5	12815	0.13	3.24	226.80
Los Capulines	Old-growth	Onci1500sp1	423	2	5244	0.20	11.97	160.44
Los Capulines	Old-growth	Onci1500sp1	423	1	6907	0.19	11.81	161.56
Los Capulines	Old-growth	Onci1500sp1	423	3	7498	0.20	12.75	147.37
Los Capulines	Secondary	Onci1500sp2	605	1	10886	0.19	8.23	196.17
Los Capulines	Secondary	Onci1500sp2	605	4	11515	0.22	9.02	183.86
Los Capulines	Secondary	Onci1500sp2	605	2	8131	0.20	8.45	195.33
Los Capulines	Secondary	Onci1500sp2	605	5	9942	0.20	9.86	198.70
Los Capulines	Secondary	Onci1500sp2	605	9	9928	0.18	8.32	193.14
Los Capulines	Secondary	Onci1500sp2	605	3	10015	0.22	8.93	176.92
Los Capulines	Secondary	Onci1500sp2	605	8	12144	0.20	8.82	194.41
Los Capulines	Secondary	Onci1500sp2	605	6	11024	0.17	8.78	176.75
Los Capulines	Secondary	Onci1500sp2	605	7	12755	0.21	8.63	186.26
Palmarejo	Degraded	Oncisphacel	165	2	6196	0.15	13.32	185.11
Palmarejo	Degraded	Oncisphacel	165	6	4606	0.16	9.99	71.03
Palmarejo	Degraded	Oncisphacel	165	3	7130	0.17	11.21	184.99
Palmarejo	Degraded	Oncisphacel	165	1	6841	0.17	10.05	193.36
Palmarejo	Degraded	Oncisphacel	165	4	7699	0.21	7.28	208.93
Palmarejo	Old-growth	Oncisphacel	167	3	8777	0.28	8.37	216.65
Palmarejo	Old-growth	Oncisphacel	166	1	7441	0.20	10.69	207.51
Palmarejo	Old-growth	Oncisphacel	167	4	9880	0.26	9.94	201.91
Palmarejo	Old-growth	Oncisphacel	167	5	7782	0.26	8.85	217.79
Palmarejo	Old-growth	Oncisphacel	166	2	10659	0.24	9.52	205.17
Palmarejo	Secondary	Oncisphacel	168	2	9074	0.26	9.46	178.23
Palmarejo	Secondary	Oncisphacel	170	7	9922	0.26	9.08	180.73
Palmarejo	Secondary	Oncisphacel	170	8	12358	0.25	9.41	181.70
Palmarejo	Secondary	Oncisphacel	170	6	7721	0.20	11.57	164.25
Palmarejo	Secondary	Oncisphacel	168	1	12447	0.26	9.35	175.72
Palmarejo	Secondary	Oncisphacel	168	3	14736	0.18	12.13	134.61
Palmarejo	Secondary	Oncisphacel	170	9	15027	0.26	8.52	177.03
Palmarejo	Secondary	Oncisphacel	169	5	14759	0.33	7.51	186.46
Palmarejo	Secondary	Oncisphacel	169	4	17276	0.28	8.26	158.36
Los Capulines	Old-growth	Orch1500sp2	425	6	6944	0.19	11.07	131.61
Los Capulines	Old-growth	Orch1500sp2	424	3	7146	0.18	11.51	128.92
Los Capulines	Old-growth	Orch1500sp2	424	1	7375	0.18	11.63	127.54
Los Capulines	Old-growth	Orch1500sp2	424	2	7408	0.21	11.01	126.60
Los Capulines	Old-growth	Orch1500sp2	425	5	7792	0.20	10.42	129.30
Los Capulines	Old-growth	Orch1500sp2	425	4	11273	0.15	11.94	125.60
Los Capulines	Degraded	Pecl1500sp1	429	2	2941	0.60	18.38	336.84
Los Capulines	Degraded	Pecl1500sp1	429	3	2836	0.92	12.12	386.78
Los Capulines	Degraded	Pecl1500sp1	429	1	4343	0.69	20.57	310.90
Los Capulines	Old-growth	Peclplumula	430	3	12902	0.94	8.89	414.57
Los Capulines	Old-growth	Peclplumula	430	2	21547	0.28	24.13	235.62
Los Capulines	Old-growth	Peclplumula	430	1	19424	0.51	15.07	781.21
Los Capulines	Old-growth	Peclplumula	431	5	4412	0.38	26.58	231.52
Los Capulines	Old-growth	Peclplumula	431	6	5174	0.59	18.88	297.18
Los Capulines	Old-growth	Peclplumula	431	4	4095	0.42	15.69	340.29
Los Capulines	Old-growth	Peclplumula	432	8	1901	0.66	18.82	322.68
Los Capulines	Old-growth	Peclplumula	432	9	2748	0.38	26.17	239.18
Los Capulines	Old-growth	Peclplumula	432	7	2425	0.47	17.83	288.75
Los Capulines	Old-growth	Peclsursumc	433	2	4096	0.62	16.06	411.29
Los Capulines	Old-growth	Peclsursumc	433	1	4387	0.62	14.62	443.79
Los Capulines	Old-growth	Peclsursumc	433	3	4381	0.76	14.55	407.31
Los Capulines	Old-growth	Peclsursumc	434	5	6867	0.20	16.27	245.35
Los Capulines	Old-growth	Peclsursumc	434	4	6263	0.27	12.63	240.43
Los Capulines	Old-growth	Peclsursumc	434	6	4863	0.31	10.78	273.17
Los Capulines	Degraded	Peclsursumc	435	1	5594	0.93	13.41	495.25
Los Capulines	Degraded	Peclsursumc	435	2	9475	0.70	14.21	440.55
Los Capulines	Degraded	Peclsursumc	435	4	6200	0.78	12.89	479.08
Los Capulines	Degraded	Peclsursumc	435	3	8597	0.44	14.07	457.34
Palmarejo	Degraded	Pepe500sp1	171	4	31	0.05	17.22	58.06
Palmarejo	Degraded	Pepe500sp1	171	1	28	0.06	11.67	72.73
Palmarejo	Degraded	Pepe500sp1	171	7	31	0.03	28.18	33.33
Palmarejo	Degraded	Pepe500sp1	171	8	31	0.04	16.32	48.72
Palmarejo	Degraded	Pepe500sp1	171	3	28	0.06	12.17	85.19
Palmarejo	Degraded	Pepe500sp1	171	5	24	0.04	16.00	55.56
Palmarejo	Degraded	Pepe500sp1	171	9	24	0.04	17.14	50.00
Palmarejo	Degraded	Pepe500sp1	171	6	24	0.05	13.33	62.07
Palmarejo	Degraded	Pepe500sp1	171	2	28	0.06	14.74	61.29
Palmarejo	Old-growth	Pepe500sp3	174	7	17	0.29	5.31	217.69
Palmarejo	Old-growth	Pepe500sp3	173	2	31	0.21	7.38	251.50
Palmarejo	Old-growth	Pepe500sp3	174	6	24	0.04	40.00	33.33
Palmarejo	Old-growth	Pepe500sp3	173	3	28	0.08	14.74	86.36
Palmarejo	Old-growth	Pepe500sp3	174	10	29	0.12	11.15	100.39
Palmarejo	Old-growth	Pepe500sp3	174	5	37	0.09	12.33	110.70
Palmarejo	Old-growth	Pepe500sp3	174	8	47	0.12	12.70	111.45
Palmarejo	Old-growth	Pepe500sp3	173	4	44	0.06	19.13	69.91
Palmarejo	Old-growth	Pepe500sp3	173	1	34	0.12	15.45	64.71
Palmarejo	Old-growth	Pepe500sp3	174	9	43	0.07	17.92	61.54
Palmarejo	Degraded	Pepeberland	176	3	21	0.07	9.55	58.98
Palmarejo	Degraded	Pepeberland	176	1	21	0.17	4.38	147.24
Palmarejo	Degraded	Pepeberland	177	10	802	0.07	7.43	73.12
Palmarejo	Degraded	Pepeberland	177	11	780	0.07	10.40	77.24
Palmarejo	Degraded	Pepeberland	176	5	28	0.05	11.67	72.07
Palmarejo	Degraded	Pepeberland	177	8	819	0.08	8.45	79.69
Palmarejo	Degraded	Pepeberland	176	6	31	0.06	10.33	92.31
Palmarejo	Degraded	Pepeberland	176	4	25	0.06	9.62	78.79
Palmarejo	Degraded	Pepeberland	176	2	28	0.05	11.67	71.22
Palmarejo	Degraded	Pepeberland	177	7	850	0.06	9.56	68.17
Palmarejo	Degraded	Pepeberland	177	9	958	0.09	7.85	83.16
Palmarejo	Old-growth	Pepeberland	179	6	983	0.07	18.90	65.08
Palmarejo	Old-growth	Pepeberland	179	9	1485	0.05	18.11	70.15
Palmarejo	Old-growth	Pepeberland	179	4	1249	0.08	14.69	71.61
Palmarejo	Old-growth	Pepeberland	178	3	1202	0.09	13.82	78.10
Palmarejo	Old-growth	Pepeberland	178	2	1473	0.09	12.92	85.33
Palmarejo	Old-growth	Pepeberland	179	8	1302	0.08	13.42	70.14
Palmarejo	Old-growth	Pepeberland	178	1	1488	0.09	13.91	76.32
Palmarejo	Old-growth	Pepeberland	179	5	1076	0.07	13.45	69.75
Palmarejo	Old-growth	Pepeberland	179	7	998	0.08	23.76	70.83
Palmarejo	Secondary	Pepeberland	180	1	29	0.12	13.81	102.44
Palmarejo	Secondary	Pepeberland	180	2	36	0.10	15.00	102.56
Palmarejo	Secondary	Pepeberland	180	5	30	0.06	18.75	56.14
Palmarejo	Secondary	Pepeberland	180	4	30	0.05	14.29	63.44
Palmarejo	Secondary	Pepeberland	180	6	29	0.09	11.15	63.41
Palmarejo	Secondary	Pepeberland	180	3	38	0.04	19.00	38.02
Los Capulines	Old-growth	Pepedeppean	462	7	11	0.06	33.33	94.29
Los Capulines	Old-growth	Pepedeppean	462	9	10	0.05	30.30	86.84
Los Capulines	Old-growth	Pepedeppean	462	8	11	0.06	33.33	73.33
Los Capulines	Old-growth	Pepedeppean	461	4	11	0.10	33.33	63.46
Los Capulines	Old-growth	Pepedeppean	460	2	12	0.04	36.36	60.00
Los Capulines	Old-growth	Pepedeppean	460	3	12	0.03	36.36	54.10
Los Capulines	Old-growth	Pepedeppean	461	5	13	0.05	39.39	46.48
Los Capulines	Old-growth	Pepedeppean	460	1	12	0.03	36.36	41.77
Los Capulines	Old-growth	Pepedeppean	461	6	12	0.05	36.36	33.67
Los Capulines	Degraded	Pepeglabell	440	4	585	0.05	40.34	52.54
Los Capulines	Degraded	Pepeglabell	441	9	166	0.08	27.21	73.49
Los Capulines	Degraded	Pepeglabell	441	8	270	0.05	30.00	68.18
Los Capulines	Degraded	Pepeglabell	441	7	286	0.06	25.77	72.55
Los Capulines	Degraded	Pepeglabell	440	5	746	0.06	36.21	52.42
Los Capulines	Degraded	Pepeglabell	439	3	830	0.04	18.00	52.51
Los Capulines	Degraded	Pepeglabell	439	2	710	0.05	21.71	52.83
Los Capulines	Degraded	Pepeglabell	440	6	587	0.05	39.66	54.61
Los Capulines	Degraded	Pepeglabell	439	1	487	0.05	18.66	55.41
Los Capulines	Old-growth	Pepeglabell	436	2	781	0.03	37.19	49.07
Los Capulines	Old-growth	Pepeglabell	438	7	1285	0.07	25.20	82.66
Los Capulines	Old-growth	Pepeglabell	436	1	792	0.04	25.55	48.36
Los Capulines	Old-growth	Pepeglabell	436	3	858	0.07	29.59	40.33
Los Capulines	Old-growth	Pepeglabell	438	8	1528	0.11	20.11	97.56
Los Capulines	Old-growth	Pepeglabell	437	4	1510	0.15	14.52	107.88
Los Capulines	Old-growth	Pepeglabell	438	9	1921	0.10	19.21	94.97
Los Capulines	Old-growth	Pepeglabell	437	5	2107	0.13	16.46	101.75
Los Capulines	Old-growth	Pepeglabell	437	6	2317	0.14	14.39	108.56
Los Capulines	Secondary	Pepeglabell	445	12	766	0.07	42.56	62.94
Los Capulines	Secondary	Pepeglabell	444	7	736	0.07	40.89	64.75
Los Capulines	Secondary	Pepeglabell	443	5	651	0.06	32.55	54.05
Los Capulines	Secondary	Pepeglabell	443	6	578	0.05	57.80	45.25
Los Capulines	Secondary	Pepeglabell	445	10	888	0.06	42.29	52.90
Los Capulines	Secondary	Pepeglabell	442	1	603	0.06	40.20	60.98
Los Capulines	Secondary	Pepeglabell	447	16	1084	0.06	43.36	58.14
Los Capulines	Secondary	Pepeglabell	447	17	1148	0.06	37.03	59.50
Los Capulines	Secondary	Pepeglabell	445	11	1107	0.06	39.54	61.95
Los Capulines	Secondary	Pepeglabell	444	9	763	0.06	42.39	65.45
Los Capulines	Secondary	Pepeglabell	444	8	623	0.08	44.50	60.09
Los Capulines	Secondary	Pepeglabell	442	3	681	0.05	56.75	44.61
Los Capulines	Secondary	Pepeglabell	447	18	635	0.05	42.33	59.52
Los Capulines	Secondary	Pepeglabell	443	4	727	0.08	45.44	56.94
Los Capulines	Secondary	Pepeglabell	446	15	986	0.07	39.44	52.63
Los Capulines	Secondary	Pepeglabell	446	14	1344	0.06	38.40	58.92
Los Capulines	Secondary	Pepeglabell	447	19	741	0.07	41.17	55.21
Los Capulines	Secondary	Pepeglabell	446	13	1054	0.06	45.83	55.69
Los Capulines	Secondary	Pepeleptoph	448	1	110	0.06	29.73	71.15
Los Capulines	Secondary	Pepeleptoph	448	4	111	0.04	38.28	50.00
Los Capulines	Secondary	Pepeleptoph	448	2	122	0.06	30.50	62.50
Los Capulines	Secondary	Pepeleptoph	448	8	133	0.06	24.63	71.05
Los Capulines	Secondary	Pepeleptoph	448	9	137	0.05	31.86	55.84
Los Capulines	Secondary	Pepeleptoph	448	5	145	0.04	40.28	46.75
Los Capulines	Secondary	Pepeleptoph	448	7	149	0.05	32.39	56.79
Los Capulines	Secondary	Pepeleptoph	448	3	175	0.03	43.75	38.83
Los Capulines	Secondary	Pepeleptoph	448	10	159	0.03	40.77	39.00
Los Capulines	Degraded	Pepeobtusif	449	7	2611	0.12	17.41	108.46
Los Capulines	Degraded	Pepeobtusif	455	8	1037	0.02	57.61	121.62
Los Capulines	Degraded	Pepeobtusif	454	6	265	0.06	16.56	106.67
Los Capulines	Degraded	Pepeobtusif	453	3	930	0.02	48.95	123.38
Los Capulines	Degraded	Pepeobtusif	453	2	1204	0.01	57.33	128.83
Los Capulines	Degraded	Pepeobtusif	454	5	764	0.01	50.93	71.43
Los Capulines	Degraded	Pepeobtusif	454	4	648	0.02	40.50	60.84
Los Capulines	Degraded	Pepeobtusif	449	2	2308	0.11	18.46	100.00
Los Capulines	Degraded	Pepeobtusif	449	3	3218	0.11	19.50	95.82
Los Capulines	Degraded	Pepeobtusif	449	1	2149	0.13	16.28	113.01
Los Capulines	Degraded	Pepeobtusif	449	8	3444	0.12	17.13	109.96
Los Capulines	Degraded	Pepeobtusif	449	9	2646	0.12	15.29	114.65
Los Capulines	Degraded	Pepeobtusif	449	6	3527	0.09	19.17	73.42
Los Capulines	Degraded	Pepeobtusif	449	4	2646	0.12	17.29	104.65
Los Capulines	Degraded	Pepeobtusif	449	5	2701	0.12	17.31	101.76
Los Capulines	Secondary	Pepeobtusif	450	3	2532	0.12	15.25	103.36
Los Capulines	Secondary	Pepeobtusif	450	9	2307	0.12	12.68	111.45
Los Capulines	Secondary	Pepeobtusif	450	5	2442	0.13	13.64	107.31
Los Capulines	Secondary	Pepeobtusif	450	1	2567	0.12	16.89	99.35
Los Capulines	Secondary	Pepeobtusif	450	8	2738	0.12	14.56	107.06
Los Capulines	Secondary	Pepeobtusif	450	7	1839	0.12	14.15	110.17
Los Capulines	Secondary	Pepeobtusif	450	2	2191	0.13	13.52	111.49
Los Capulines	Secondary	Pepeobtusif	450	6	1690	0.13	14.44	109.35
Los Capulines	Secondary	Pepeobtusif	450	10	2029	0.10	18.96	99.91
Los Capulines	Secondary	Pepeobtusif	450	4	2852	0.11	13.39	111.29
Los Capulines	Degraded	Phleareolat	467	2	48165	0.28	23.47	231.19
Los Capulines	Degraded	Phleareolat	468	3	54110	0.31	21.64	220.13
Los Capulines	Degraded	Phleareolat	469	4	22766	0.61	11.68	236.50
Los Capulines	Degraded	Phleareolat	469	5	15778	0.89	7.06	220.17
Los Capulines	Secondary	Phleareolat	470	1	48347	0.21	29.50	63.70
Los Capulines	Secondary	Phleareolat	471	2	96330	0.31	22.71	123.71
Los Capulines	Secondary	Phleareolat	472	3	41873	0.25	26.27	62.95
Los Capulines	Secondary	Phleareolat	473	4	40856	0.16	24.75	63.77
Los Capulines	Secondary	Phleareolat	474	5	35262	0.37	18.03	76.08
Los Capulines	Secondary	Phleareolat	475	6	60120	0.36	14.08	123.80
Los Capulines	Secondary	Phleareolat	476	7	91474	0.35	14.98	151.87
Los Capulines	Secondary	Phleareolat	477	8	65567	0.43	21.02	103.11
Los Capulines	Secondary	Phleareolat	478	9	63595	0.41	20.51	101.24
Los Capulines	Old-growth	Phlepseudoa	479	2	51429	0.25	28.40	245.73
Los Capulines	Old-growth	Phlepseudoa	479	1	43966	0.24	24.52	197.25
Los Capulines	Old-growth	Phlepseudoa	480	4	23595	0.61	11.65	462.45
Los Capulines	Old-growth	Phlepseudoa	480	3	56506	0.30	23.49	216.93
Los Capulines	Old-growth	Phlepseudoa	480	5	57436	0.28	27.35	162.16
Los Capulines	Old-growth	Phlepseudoa	481	6	57284	0.31	19.06	236.43
Los Capulines	Old-growth	Phlepseudoa	482	8	48510	0.35	18.97	265.25
Los Capulines	Old-growth	Phlepseudoa	482	7	70354	0.38	17.56	264.53
Los Capulines	Secondary	Phlepseudoa	483	6	10657	0.41	13.59	280.00
Los Capulines	Secondary	Phlepseudoa	483	3	6181	0.39	13.44	290.04
Los Capulines	Secondary	Phlepseudoa	483	10	6007	0.43	14.69	255.63
Los Capulines	Secondary	Phlepseudoa	483	4	10842	0.34	18.13	270.47
Los Capulines	Secondary	Phlepseudoa	483	9	8042	0.43	12.79	271.94
Los Capulines	Secondary	Phlepseudoa	483	2	10644	0.40	14.80	290.62
Los Capulines	Secondary	Phlepseudoa	483	5	11434	0.24	32.12	163.00
Los Capulines	Secondary	Phlepseudoa	483	8	13130	0.43	12.81	263.36
Los Capulines	Secondary	Phlepseudoa	483	1	16956	0.42	13.26	261.07
Los Capulines	Secondary	Phlepseudoa	483	7	11434	0.36	16.20	266.82
Palmarejo	Degraded	Phlopeperom	189	3	81	0.05	11.74	84.15
Palmarejo	Degraded	Phlopeperom	189	1	85	0.04	14.66	60.42
Palmarejo	Degraded	Phlopeperom	189	2	78	0.05	10.83	72.73
Los Capulines	Old-growth	Pleoangusta	484	1	2037	0.41	7.25	329.43
Los Capulines	Old-growth	Pleoangusta	484	3	2021	0.54	8.39	318.78
Los Capulines	Old-growth	Pleoangusta	484	2	1484	0.47	7.13	336.03
Los Capulines	Old-growth	Pleoangusta	485	4	1992	0.33	12.07	262.74
Los Capulines	Old-growth	Pleoangusta	485	6	2085	0.27	11.78	247.55
Los Capulines	Old-growth	Pleoangusta	485	5	1367	0.36	11.99	255.61
Los Capulines	Old-growth	Pleoangusta	486	9	1115	0.37	13.60	261.15
Los Capulines	Old-growth	Pleoangusta	486	8	1103	0.53	10.50	277.04
Los Capulines	Old-growth	Pleoangusta	486	7	1076	0.48	9.12	246.35
Los Capulines	Secondary	Pleoangusta	487	1	2782	0.23	12.59	176.24
Los Capulines	Secondary	Pleoangusta	487	3	2654	0.25	13.14	159.94
Los Capulines	Secondary	Pleoangusta	487	2	2267	0.24	13.49	207.66
Los Capulines	Secondary	Pleoangusta	488	4	1470	0.77	4.65	605.36
Los Capulines	Secondary	Pleoangusta	488	5	2075	0.18	19.95	150.07
Los Capulines	Secondary	Pleoangusta	488	6	2594	0.20	16.95	166.12
Los Capulines	Secondary	Pleoangusta	489	9	3444	0.23	11.44	249.17
Los Capulines	Secondary	Pleoangusta	489	7	2437	0.15	16.14	121.87
Los Capulines	Secondary	Pleoangusta	489	8	3785	0.12	20.91	123.80
Los Capulines	Secondary	Pleoangusta	489	10	2420	0.32	9.88	307.40
Los Capulines	Old-growth	Pleocrassin	490	1	502	0.26	10.68	361.54
Los Capulines	Old-growth	Pleocrassin	490	2	472	0.22	10.98	286.67
Los Capulines	Old-growth	Pleocrassin	490	3	865	0.21	11.69	284.62
Los Capulines	Old-growth	Pleocrassin	491	6	733	0.53	7.05	305.88
Los Capulines	Old-growth	Pleocrassin	491	4	1127	0.54	9.31	295.12
Los Capulines	Old-growth	Pleocrassin	491	5	1091	0.38	8.66	286.36
Los Capulines	Degraded	Pleocrassin	492	1	2136	0.18	13.96	350.92
Los Capulines	Degraded	Pleocrassin	492	2	1688	0.22	12.14	339.85
Los Capulines	Degraded	Pleocrassin	492	3	2436	0.11	19.80	301.47
Los Capulines	Secondary	Pleocrassin	493	2	888	0.82	2.78	404.31
Los Capulines	Secondary	Pleocrassin	493	3	949	0.78	2.66	311.25
Los Capulines	Secondary	Pleocrassin	493	1	940	0.89	1.97	353.03
Los Capulines	Degraded	Pleocrassin	494	4	987	0.35	6.45	317.43
Los Capulines	Degraded	Pleocrassin	494	6	919	0.32	7.35	320.51
Los Capulines	Degraded	Pleocrassin	494	5	1180	0.41	5.39	378.24
Los Capulines	Old-growth	Pleocrassin	495	8	1739	0.33	9.45	299.19
Los Capulines	Old-growth	Pleocrassin	495	9	1770	0.35	9.62	283.95
Los Capulines	Old-growth	Pleocrassin	495	7	1623	0.35	9.12	301.18
Los Capulines	Degraded	Pleocrassin	496	7	2421	0.43	4.78	346.79
Los Capulines	Degraded	Pleocrassin	496	8	1949	0.44	4.52	359.77
Los Capulines	Degraded	Pleocrassin	496	9	1688	0.38	4.95	353.73
Los Capulines	Secondary	Pleocrassin	497	4	2007	0.39	6.50	364.82
Los Capulines	Secondary	Pleocrassin	497	5	1566	0.36	6.96	348.84
Los Capulines	Secondary	Pleocrassin	497	6	1074	0.28	8.39	267.22
Los Capulines	Secondary	Pleocrassin	498	9	955	0.34	6.68	322.80
Los Capulines	Secondary	Pleocrassin	498	7	1091	0.40	6.38	362.29
Los Capulines	Secondary	Pleocrassin	498	8	1433	0.22	9.88	251.74
Los Capulines	Secondary	Pleocrassin	499	10	1695	0.19	13.78	194.62
Los Capulines	Secondary	Pleocrassin	499	12	1513	0.30	7.20	293.30
Los Capulines	Secondary	Pleocrassin	499	11	1263	0.38	7.70	338.14
Los Capulines	Old-growth	Pleomexican	500	1	1417	0.23	8.29	246.04
Los Capulines	Old-growth	Pleomexican	500	2	1925	0.25	7.70	272.93
Los Capulines	Old-growth	Pleomexican	500	3	2404	0.27	7.58	266.39
Los Capulines	Old-growth	Pleomexican	501	6	1964	0.25	7.41	234.31
Los Capulines	Old-growth	Pleomexican	501	5	1868	0.27	7.35	223.79
Los Capulines	Old-growth	Pleomexican	501	4	2135	0.24	7.68	232.64
Los Capulines	Secondary	Pleomexican	502	3	1133	0.20	12.73	190.99
Los Capulines	Secondary	Pleomexican	502	1	1487	0.23	10.40	244.44
Los Capulines	Secondary	Pleomexican	502	5	900	0.23	9.61	269.25
Los Capulines	Secondary	Pleomexican	502	2	976	0.23	8.95	279.49
Los Capulines	Secondary	Pleomexican	502	4	1045	0.20	10.25	219.83
Palmarejo	Degraded	Pleu500sp1	190	2	1566	0.09	8.37	97.09
Palmarejo	Degraded	Pleu500sp1	190	3	950	0.08	7.98	112.16
Palmarejo	Degraded	Pleu500sp1	191	5	1210	0.11	6.40	140.31
Palmarejo	Degraded	Pleu500sp1	191	6	1403	0.07	6.91	103.10
Palmarejo	Degraded	Pleu500sp1	190	1	1409	0.08	5.50	111.84
Palmarejo	Degraded	Pleu500sp1	191	4	1554	0.08	5.86	109.05
Los Capulines	Degraded	Polyfurfura	392	2	2888	0.28	8.83	138.91
Los Capulines	Degraded	Polyfurfura	392	1	5027	0.39	6.35	603.20
Los Capulines	Degraded	Polyfurfura	392	3	4023	0.31	6.65	289.20
Los Capulines	Degraded	Polyfurfura	393	5	7293	0.37	7.56	319.75
Los Capulines	Degraded	Polyfurfura	393	4	9136	0.31	9.53	262.09
Los Capulines	Degraded	Polyfurfura	393	6	5059	0.33	8.74	264.50
Los Capulines	Degraded	Polyfurfura	394	8	4393	0.08	33.28	188.03
Los Capulines	Degraded	Polyfurfura	394	7	7823	0.22	11.13	202.24
Los Capulines	Degraded	Polyfurfura	394	9	831	1.35	2.06	226.33
Los Capulines	Secondary	Polyfurfura	398	9	9356	0.37	4.03	365.52
Los Capulines	Secondary	Polyfurfura	398	6	11948	0.33	4.80	316.46
Los Capulines	Secondary	Polyfurfura	398	2	7057	0.26	6.01	285.12
Los Capulines	Secondary	Polyfurfura	398	1	3794	0.28	5.77	309.94
Los Capulines	Secondary	Polyfurfura	398	7	4748	0.35	4.06	346.05
Los Capulines	Secondary	Polyfurfura	398	4	5456	0.33	4.26	366.91
Los Capulines	Secondary	Polyfurfura	398	3	6139	0.25	6.15	292.93
Los Capulines	Secondary	Polyfurfura	398	10	4961	0.33	4.58	308.28
Los Capulines	Secondary	Polyfurfura	398	5	5220	0.32	3.99	349.25
Los Capulines	Secondary	Polyfurfura	398	8	6908	0.33	4.67	332.21
Los Capulines	Secondary	Polyfurfura	399	11	478	1.22	2.22	751.75
Los Capulines	Secondary	Polyfurfura	399	12	516	0.74	4.34	432.73
Los Capulines	Secondary	Polyfurfura	399	13	2078	0.58	5.41	507.27
Los Capulines	Old-growth	Polylepidot	507	1	14510	0.41	7.95	262.82
Los Capulines	Old-growth	Polylepidot	508	4	25517	0.39	7.29	284.55
Los Capulines	Old-growth	Polylepidot	509	6	17195	0.57	5.12	244.50
Los Capulines	Old-growth	Polylepidot	509	7	14471	0.43	9.40	180.85
Los Capulines	Old-growth	Polylepidot	509	5	17492	1.01	3.19	296.17
Los Capulines	Degraded	Polylepidot	510	3	37293	0.40	6.51	334.56
Los Capulines	Degraded	Polylepidot	510	1	30768	0.41	6.81	340.57
Los Capulines	Degraded	Polylepidot	510	2	53575	0.42	6.73	326.70
Los Capulines	Degraded	Polylepidot	511	6	10250	0.35	9.72	328.86
Los Capulines	Degraded	Polylepidot	511	5	12500	0.36	10.26	303.89
Los Capulines	Degraded	Polylepidot	511	4	8302	0.31	11.56	291.28
Los Capulines	Secondary	Polylepidot	512	1	5968	0.37	9.96	301.16
Los Capulines	Secondary	Polylepidot	512	2	12470	0.34	8.26	286.80
Los Capulines	Secondary	Polylepidot	512	4	16246	0.30	11.90	221.84
Los Capulines	Secondary	Polylepidot	512	3	8741	0.35	9.92	271.91
Los Capulines	Old-growth	Polyplebeiu	513	1	1628	0.30	12.72	300.47
Los Capulines	Old-growth	Polyplebeiu	513	3	2143	0.26	12.53	298.43
Los Capulines	Old-growth	Polyplebeiu	513	2	2745	0.25	15.78	225.10
Los Capulines	Degraded	Polyplebeiu	514	2	9878	0.37	13.48	305.29
Los Capulines	Degraded	Polyplebeiu	514	1	4144	0.36	14.70	357.41
Los Capulines	Degraded	Polyplebeiu	514	3	8670	0.47	11.12	345.44
Los Capulines	Degraded	Polyplebeiu	515	6	4118	0.36	15.48	338.42
Los Capulines	Degraded	Polyplebeiu	515	4	4574	0.49	14.47	333.33
Los Capulines	Degraded	Polyplebeiu	515	5	8004	0.34	16.50	262.59
Los Capulines	Degraded	Polyplebeiu	516	9	3403	0.42	11.82	347.41
Los Capulines	Degraded	Polyplebeiu	516	8	3890	0.41	13.70	348.47
Los Capulines	Degraded	Polyplebeiu	516	7	4868	0.43	13.79	390.92
Los Capulines	Secondary	Polyplebeiu	517	2	2786	0.18	29.64	187.25
Los Capulines	Secondary	Polyplebeiu	517	3	5083	0.43	11.50	345.85
Los Capulines	Secondary	Polyplebeiu	517	1	4407	0.33	12.77	314.21
Los Capulines	Secondary	Polyplebeiu	518	4	2281	0.57	9.79	341.14
Los Capulines	Secondary	Polyplebeiu	518	5	2956	0.45	13.14	270.43
Los Capulines	Secondary	Polyplebeiu	518	6	8925	0.44	11.33	329.57
Los Capulines	Secondary	Polyplebeiu	519	9	2821	0.37	16.89	201.93
Los Capulines	Secondary	Polyplebeiu	519	7	8329	0.41	10.65	304.75
Los Capulines	Secondary	Polyplebeiu	519	8	6132	0.44	13.27	247.32
Los Capulines	Old-growth	Polypuberul	520	3	1340	0.47	14.26	358.78
Los Capulines	Old-growth	Polypuberul	520	2	3702	0.35	18.98	274.65
Los Capulines	Old-growth	Polypuberul	520	1	4594	0.37	19.47	267.27
Los Capulines	Old-growth	Polypuberul	521	5	10741	0.20	41.15	167.63
Los Capulines	Old-growth	Polypuberul	521	4	8838	0.16	39.63	167.80
Los Capulines	Degraded	Polypuberul	522	1	7444	0.28	25.49	205.78
Los Capulines	Degraded	Polypuberul	522	3	11674	0.30	24.07	204.12
Los Capulines	Degraded	Polypuberul	522	2	21552	0.24	26.28	219.37
Los Capulines	Degraded	Polypuberul	523	5	7408	0.22	30.87	204.08
Los Capulines	Degraded	Polypuberul	523	4	7107	0.29	26.23	212.72
Los Capulines	Degraded	Polypuberul	523	6	6187	0.29	31.57	189.56
Los Capulines	Degraded	Polypuberul	524	8	5996	0.32	28.83	192.77
Los Capulines	Degraded	Polypuberul	524	7	8974	0.21	32.51	194.64
Los Capulines	Secondary	Polypuberul	525	1	13828	0.26	19.93	231.26
Los Capulines	Secondary	Polypuberul	525	4	22550	0.34	17.52	243.61
Los Capulines	Secondary	Polypuberul	525	2	8337	0.29	23.29	246.22
Los Capulines	Secondary	Polypuberul	525	3	11403	0.26	23.71	220.14
Los Capulines	Secondary	Polypuberul	526	11	32786	0.22	28.84	178.46
Los Capulines	Secondary	Polypuberul	526	10	20203	0.23	31.42	194.91
Los Capulines	Secondary	Polypuberul	526	7	21630	0.16	35.81	166.57
Los Capulines	Secondary	Polypuberul	526	6	28685	0.18	34.39	166.73
Los Capulines	Secondary	Polypuberul	526	5	28445	0.20	31.61	165.81
Los Capulines	Secondary	Polypuberul	526	8	33525	0.21	30.01	171.95
Los Capulines	Secondary	Polypuberul	526	9	15958	0.20	30.69	185.58
Los Capulines	Secondary	Polyrhodopl	527	3	5010	0.19	34.32	132.37
Los Capulines	Secondary	Polyrhodopl	527	4	5210	0.29	31.39	138.22
Los Capulines	Secondary	Polyrhodopl	527	1	7944	0.32	24.29	193.26
Los Capulines	Secondary	Polyrhodopl	527	5	12713	0.24	38.06	153.92
Los Capulines	Secondary	Polyrhodopl	527	2	12373	0.36	25.41	184.89
Los Capulines	Secondary	Polyrhodopl	527	6	18685	0.23	37.00	149.99
Los Capulines	Secondary	Pros1500sp1	533	8	2199	0.27	10.18	251.75
Los Capulines	Secondary	Pros1500sp1	532	5	2518	0.23	10.90	243.67
Los Capulines	Secondary	Pros1500sp1	533	7	2593	0.22	11.32	234.15
Los Capulines	Secondary	Pros1500sp1	532	4	3299	0.26	10.21	253.13
Los Capulines	Secondary	Pros1500sp1	532	6	3240	0.22	11.53	215.66
Los Capulines	Secondary	Pros1500sp1	531	3	5357	0.24	9.55	229.35
Los Capulines	Secondary	Pros1500sp1	531	2	6464	0.31	7.24	273.01
Los Capulines	Secondary	Pros1500sp1	533	9	6593	0.26	9.30	220.87
Los Capulines	Secondary	Pros1500sp1	531	1	7322	0.22	8.58	219.11
Palmarejo	Degraded	Proscochlea	200	3	9572	0.20	7.54	231.25
Palmarejo	Degraded	Proscochlea	200	2	9648	0.19	8.18	206.47
Palmarejo	Degraded	Proscochlea	200	4	10302	0.21	7.54	220.63
Palmarejo	Degraded	Proscochlea	200	1	11371	0.18	7.80	205.29
Palmarejo	Secondary	Prosochrace	528	1	992	0.20	15.03	182.83
Palmarejo	Secondary	Prosochrace	528	2	1229	0.22	13.66	197.80
Palmarejo	Secondary	Prosochrace	529	6	1239	0.21	14.58	172.06
Palmarejo	Secondary	Prosochrace	530	9	1515	0.17	17.82	161.60
Palmarejo	Secondary	Prosochrace	529	4	1858	0.22	12.99	186.68
Palmarejo	Secondary	Prosochrace	530	10	1359	0.16	16.99	174.67
Palmarejo	Secondary	Prosochrace	528	3	2211	0.15	20.66	130.33
Palmarejo	Secondary	Prosochrace	530	8	2291	0.24	12.94	188.70
Palmarejo	Secondary	Prosochrace	530	7	2457	0.15	18.20	135.00
Palmarejo	Secondary	Prosochrace	529	5	1872	0.15	18.17	133.25
Palmarejo	Degraded	Prosradiata	201	1	3610	0.17	10.62	190.16
Palmarejo	Degraded	Prosradiata	201	4	2535	0.22	10.74	225.84
Palmarejo	Degraded	Prosradiata	201	2	3242	0.19	11.26	194.33
Palmarejo	Degraded	Prosradiata	201	3	3657	0.22	9.73	231.67
Palmarejo	Degraded	Prosradiata	201	6	3527	0.19	10.85	198.17
Palmarejo	Degraded	Prosradiata	202	7	4356	0.21	12.74	200.47
Palmarejo	Degraded	Prosradiata	201	5	4059	0.22	9.55	225.34
Palmarejo	Degraded	Prosradiata	202	8	4976	0.20	12.02	194.46
Palmarejo	Degraded	Prosradiata	202	10	5950	0.20	13.11	186.29
Palmarejo	Degraded	Prosradiata	202	9	6995	0.17	12.67	182.66
Palmarejo	Secondary	Prosradiata	206	5	5314	0.24	13.56	144.28
Palmarejo	Secondary	Prosradiata	204	2	6047	0.43	7.26	243.92
Palmarejo	Secondary	Prosradiata	205	3	6433	0.41	6.95	242.79
Palmarejo	Secondary	Prosradiata	206	6	6102	0.33	9.79	175.44
Palmarejo	Secondary	Prosradiata	204	1	8339	0.40	8.32	194.00
Los Capulines	Secondary	Prosvitelli	536	10	5997	0.27	9.43	29.69
Los Capulines	Secondary	Prosvitelli	535	7	2341	0.27	11.09	10.82
Los Capulines	Secondary	Prosvitelli	535	6	2385	0.29	9.90	12.29
Los Capulines	Secondary	Prosvitelli	534	3	3184	0.30	9.02	17.63
Los Capulines	Secondary	Prosvitelli	535	4	3644	0.33	8.89	20.26
Los Capulines	Secondary	Prosvitelli	536	8	3724	0.26	9.52	19.30
Los Capulines	Secondary	Prosvitelli	534	1	4198	0.21	10.60	19.25
Los Capulines	Secondary	Prosvitelli	534	2	5072	0.23	10.68	22.68
Los Capulines	Secondary	Prosvitelli	536	9	5439	0.27	9.43	27.17
Palmarejo	Old-growth	Restophioce	208	8	3307	0.07	8.19	219.45
Palmarejo	Old-growth	Restophioce	208	6	2302	0.10	7.57	112.26
Palmarejo	Old-growth	Restophioce	208	5	2411	0.06	17.10	53.05
Palmarejo	Old-growth	Restophioce	208	7	1699	0.07	16.34	37.98
Palmarejo	Old-growth	Restophioce	207	3	2349	0.09	7.18	101.05
Palmarejo	Old-growth	Restophioce	208	4	2228	0.10	7.74	89.11
Palmarejo	Old-growth	Restophioce	207	2	2311	0.08	7.02	91.93
Palmarejo	Old-growth	Restophioce	207	1	3064	0.08	9.20	81.92
Palmarejo	Old-growth	Rhynehrenbe	220	4	1240	0.13	30.24	98.80
Palmarejo	Old-growth	Rhynehrenbe	220	3	2249	0.21	13.71	192.04
Palmarejo	Old-growth	Rhynehrenbe	220	5	2134	0.12	26.68	105.82
Palmarejo	Old-growth	Rhynehrenbe	220	1	2836	0.21	15.01	191.10
Palmarejo	Old-growth	Rhynehrenbe	220	2	2327	0.21	12.86	204.52
Palmarejo	Secondary	Rhynehrenbe	223	6	974	0.21	13.43	198.09
Palmarejo	Secondary	Rhynehrenbe	223	7	1173	0.22	13.80	201.90
Palmarejo	Secondary	Rhynehrenbe	222	4	1298	0.27	8.09	275.13
Palmarejo	Secondary	Rhynehrenbe	222	5	1642	0.25	11.97	184.91
Palmarejo	Secondary	Rhynehrenbe	223	8	1881	0.16	16.49	136.16
Palmarejo	Secondary	Rhynehrenbe	221	1	2328	0.31	10.68	238.40
Palmarejo	Secondary	Rhynehrenbe	221	2	3179	0.42	9.87	213.39
Palmarejo	Secondary	Rhynehrenbe	222	3	2081	0.21	11.74	180.73
Palmarejo	Degraded	Scaplivida	227	2	252	0.24	8.00	258.20
Palmarejo	Degraded	Scaplivida	227	3	364	0.26	7.96	244.39
Palmarejo	Degraded	Scaplivida	227	1	339	0.27	8.27	253.09
Palmarejo	Secondary	Scaplivida	225	5	451	0.24	13.88	303.74
Palmarejo	Secondary	Scaplivida	224	2	364	0.26	12.05	284.91
Palmarejo	Secondary	Scaplivida	226	9	430	0.52	7.10	281.86
Palmarejo	Secondary	Scaplivida	224	1	439	0.31	11.55	281.48
Palmarejo	Secondary	Scaplivida	225	4	564	0.31	13.30	278.95
Palmarejo	Secondary	Scaplivida	226	8	490	0.39	10.63	279.39
Palmarejo	Secondary	Scaplivida	225	6	647	0.31	11.64	300.54
Palmarejo	Secondary	Scaplivida	224	3	691	0.46	12.17	295.83
Palmarejo	Secondary	Scaplivida	226	7	647	0.44	10.37	284.93
Los Capulines	Degraded	Serpfalcari	542	1	17866	0.21	39.70	229.83
Los Capulines	Degraded	Serpfalcari	542	3	23630	0.24	32.50	228.04
Los Capulines	Degraded	Serpfalcari	542	2	20348	0.31	24.60	241.25
Los Capulines	Degraded	Serpfalcari	543	6	32979	0.20	42.07	231.27
Los Capulines	Degraded	Serpfalcari	543	4	27820	0.29	26.60	245.19
Los Capulines	Degraded	Serpfalcari	543	5	17856	0.43	16.77	235.20
Los Capulines	Degraded	Serpfalcari	544	8	23389	0.21	39.44	201.36
Los Capulines	Degraded	Serpfalcari	544	9	28889	0.28	27.20	251.48
Los Capulines	Degraded	Serpfalcari	544	7	18828	0.61	11.62	254.87
Palmarejo	Degraded	Serptriseri	228	8	21694	0.74	11.22	313.44
Palmarejo	Degraded	Serptriseri	228	6	44516	0.30	19.36	215.67
Palmarejo	Degraded	Serptriseri	229	7	30144	0.44	15.06	210.68
Palmarejo	Degraded	Serptriseri	229	5	24984	0.33	21.97	196.07
Palmarejo	Degraded	Serptriseri	229	4	22296	0.99	7.24	312.75
Palmarejo	Degraded	Serptriseri	230	3	81416	0.27	23.53	232.21
Palmarejo	Degraded	Serptriseri	230	1	3962	0.15	40.51	249.49
Palmarejo	Degraded	Serptriseri	230	2	2091	0.48	10.41	222.97
Palmarejo	Secondary	Serptriseri	231	1	24338	0.32	17.39	244.06
Palmarejo	Secondary	Serptriseri	231	2	20613	0.43	16.48	264.87
Palmarejo	Secondary	Serptriseri	231	3	36652	0.53	15.84	226.50
Palmarejo	Secondary	Serptriseri	232	5	26245	0.74	10.35	256.47
Palmarejo	Secondary	Serptriseri	232	4	35892	0.98	7.86	266.81
Palmarejo	Secondary	Serptriseri	233	6	29901	0.37	15.09	220.40
Palmarejo	Degraded	Spectribulo	238	2	427	0.08	8.06	87.31
Palmarejo	Degraded	Spectribulo	238	1	409	0.07	7.72	87.03
Palmarejo	Degraded	Spectribulo	238	4	366	0.10	8.13	112.78
Palmarejo	Degraded	Spectribulo	238	3	366	0.08	7.79	101.08
Los Capulines	Secondary	Stel1500sp1	545	7	1941	0.12	8.05	81.42
Los Capulines	Secondary	Stel1500sp1	545	2	2241	0.14	5.88	120.80
Los Capulines	Secondary	Stel1500sp1	545	4	2183	0.15	7.25	94.06
Los Capulines	Secondary	Stel1500sp1	545	1	2150	0.18	6.80	93.82
Los Capulines	Secondary	Stel1500sp1	545	5	2479	0.12	6.74	99.46
Los Capulines	Secondary	Stel1500sp1	545	8	2855	0.09	8.60	85.35
Los Capulines	Secondary	Stel1500sp1	545	9	1256	0.10	10.47	71.86
Los Capulines	Secondary	Stel1500sp1	545	3	1549	0.17	6.07	121.43
Los Capulines	Secondary	Stel1500sp1	545	6	2215	0.12	9.89	85.82
Palmarejo	Degraded	Stelemargin	240	5	936	0.09	7.30	100.55
Palmarejo	Degraded	Stelemargin	241	6	974	0.09	6.34	110.10
Palmarejo	Degraded	Stelemargin	241	8	590	0.09	7.62	98.22
Palmarejo	Degraded	Stelemargin	239	3	675	0.08	7.39	106.53
Palmarejo	Degraded	Stelemargin	239	1	629	0.09	6.78	105.33
Palmarejo	Degraded	Stelemargin	240	4	707	0.09	7.13	107.59
Palmarejo	Degraded	Stelemargin	241	9	908	0.11	8.11	115.58
Palmarejo	Degraded	Stelemargin	241	7	742	0.09	6.44	99.83
Palmarejo	Degraded	Stelemargin	239	2	987	0.08	8.08	104.80
Los Capulines	Old-growth	Stelpachygl	505	9	1033	0.10	8.91	123.27
Los Capulines	Old-growth	Stelpachygl	503	1	1475	0.13	13.05	93.00
Los Capulines	Old-growth	Stelpachygl	506	10	1128	0.08	9.56	83.33
Los Capulines	Old-growth	Stelpachygl	506	11	1377	0.08	10.43	90.41
Los Capulines	Old-growth	Stelpachygl	504	6	1924	0.08	14.58	88.95
Los Capulines	Old-growth	Stelpachygl	506	12	1492	0.08	10.89	91.58
Los Capulines	Old-growth	Stelpachygl	503	3	2002	0.12	12.75	93.96
Los Capulines	Old-growth	Stelpachygl	504	5	2058	0.09	9.99	118.46
Los Capulines	Old-growth	Stelpachygl	503	2	2193	0.12	14.24	89.90
Los Capulines	Old-growth	Stelpachygl	505	7	1548	0.11	8.15	106.50
Los Capulines	Old-growth	Stelpachygl	504	4	2354	0.10	9.81	122.51
Los Capulines	Old-growth	Stelpachygl	505	8	1726	0.12	7.16	114.43
Palmarejo	Degraded	Tillbrachyc	243	5	903	0.21	7.99	131.86
Palmarejo	Degraded	Tillbrachyc	242	4	1310	0.12	14.24	125.51
Palmarejo	Degraded	Tillbrachyc	242	2	1483	0.14	11.23	126.20
Palmarejo	Degraded	Tillbrachyc	242	1	1555	0.13	10.87	127.91
Palmarejo	Degraded	Tillbrachyc	244	7	1611	0.15	10.96	129.17
Palmarejo	Degraded	Tillbrachyc	244	8	1850	0.13	12.01	130.18
Palmarejo	Degraded	Tillbrachyc	242	3	1116	0.17	10.53	134.52
Palmarejo	Degraded	Tillbrachyc	243	6	1726	0.14	11.58	125.10
Palmarejo	Degraded	Tillbrachyc	244	9	1555	0.16	10.37	123.76
Palmarejo	Old-growth	Tillbrachyc	247	9	826	0.18	13.77	133.04
Palmarejo	Old-growth	Tillbrachyc	246	5	718	0.19	10.11	120.34
Palmarejo	Old-growth	Tillbrachyc	246	4	1796	0.17	12.47	155.68
Palmarejo	Old-growth	Tillbrachyc	245	1	1564	0.18	11.09	166.27
Palmarejo	Old-growth	Tillbrachyc	246	6	1393	0.14	11.91	152.74
Palmarejo	Old-growth	Tillbrachyc	245	2	1912	0.17	11.45	152.51
Palmarejo	Old-growth	Tillbrachyc	247	10	1244	0.13	13.23	103.07
Palmarejo	Old-growth	Tillbrachyc	247	8	1174	0.12	14.14	101.97
Palmarejo	Old-growth	Tillbrachyc	245	3	1684	0.17	11.61	144.28
Palmarejo	Old-growth	Tillbrachyc	247	7	1460	0.14	14.17	90.59
Palmarejo	Secondary	Tillbrachyc	248	3	740	0.21	9.54	131.53
Palmarejo	Secondary	Tillbrachyc	250	7	906	0.26	8.69	178.60
Palmarejo	Secondary	Tillbrachyc	250	9	804	0.25	8.12	160.45
Palmarejo	Secondary	Tillbrachyc	250	8	867	0.26	8.91	178.21
Palmarejo	Secondary	Tillbrachyc	249	4	1308	0.15	12.55	130.90
Palmarejo	Secondary	Tillbrachyc	248	2	1252	0.16	12.26	146.07
Palmarejo	Secondary	Tillbrachyc	249	6	1295	0.15	11.76	121.93
Palmarejo	Secondary	Tillbrachyc	248	1	1578	0.16	12.53	133.79
Palmarejo	Secondary	Tillbrachyc	249	5	1324	0.15	11.68	136.30
Los Capulines	Degraded	Tillbutzii	546	3	1418	0.44	3.76	239.97
Los Capulines	Degraded	Tillbutzii	547	6	952	0.40	2.74	188.72
Los Capulines	Degraded	Tillbutzii	547	4	1209	0.33	3.41	176.09
Los Capulines	Degraded	Tillbutzii	547	5	1989	NA	4.59	181.32
Los Capulines	Degraded	Tillbutzii	546	2	1149	0.52	3.33	186.29
Los Capulines	Degraded	Tillbutzii	546	1	2021	0.30	4.68	162.96
Los Capulines	Degraded	Tillbutzii	548	7	1654	1.74	4.42	140.23
Los Capulines	Old-growth	Tillbutzii	549	1	1603	0.25	6.10	157.77
Los Capulines	Old-growth	Tillbutzii	550	6	1389	0.22	5.81	156.11
Los Capulines	Old-growth	Tillbutzii	549	3	1083	0.57	4.10	189.11
Los Capulines	Old-growth	Tillbutzii	550	4	1232	0.37	5.95	158.86
Los Capulines	Old-growth	Tillbutzii	549	2	841	0.34	4.21	142.15
Los Capulines	Old-growth	Tillbutzii	550	5	1362	0.22	6.55	157.58
Los Capulines	Secondary	Tillbutzii	553	9	1050	0.30	4.93	219.59
Los Capulines	Secondary	Tillbutzii	553	8	972	0.34	4.03	197.54
Los Capulines	Secondary	Tillbutzii	553	7	1361	0.29	5.32	193.94
Los Capulines	Secondary	Tillbutzii	551	1	1727	0.35	4.69	174.41
Los Capulines	Secondary	Tillbutzii	551	2	1669	0.32	4.81	165.24
Los Capulines	Secondary	Tillbutzii	552	5	1640	0.37	4.47	160.96
Los Capulines	Secondary	Tillbutzii	553	10	1621	0.39	4.18	151.56
Los Capulines	Secondary	Tillbutzii	551	3	1549	0.27	5.22	183.33
Los Capulines	Secondary	Tillbutzii	552	4	1500	0.26	4.52	160.39
Los Capulines	Secondary	Tillbutzii	552	6	1496	0.34	4.72	160.91
La Mancha	Degraded	Tillconcolo	64	11	490	0.14	5.16	158.07
La Mancha	Degraded	Tillconcolo	65	15	506	0.16	4.87	159.51
La Mancha	Degraded	Tillconcolo	65	13	437	0.13	5.08	123.56
La Mancha	Degraded	Tillconcolo	64	12	473	0.12	5.31	123.44
La Mancha	Degraded	Tillconcolo	65	14	624	0.14	4.99	155.09
La Mancha	Degraded	Tillconcolo	64	10	594	0.15	4.83	150.55
La Mancha	Degraded	Tillconcolo	66	16	602	0.15	4.67	156.17
La Mancha	Degraded	Tillconcolo	66	18	517	0.12	5.17	124.84
La Mancha	Degraded	Tillconcolo	66	17	557	0.11	5.21	127.68
La Mancha	Degraded	Tillconcolo	68	22	1370	0.08	5.83	150.06
La Mancha	Degraded	Tillconcolo	67	21	703	0.12	5.02	148.46
La Mancha	Degraded	Tillconcolo	73	1	1371	0.15	4.42	139.01
La Mancha	Degraded	Tillconcolo	67	19	852	0.11	4.98	159.22
La Mancha	Degraded	Tillconcolo	68	23	598	0.15	3.48	155.94
La Mancha	Degraded	Tillconcolo	67	20	1306	0.08	6.80	158.55
La Mancha	Degraded	Tillconcolo	74	4	1159	0.16	4.07	154.89
La Mancha	Degraded	Tillconcolo	69	25	1074	0.11	5.00	170.91
La Mancha	Degraded	Tillconcolo	69	24	932	0.10	4.20	161.10
La Mancha	Degraded	Tillconcolo	76	8	1128	0.15	4.48	133.33
La Mancha	Degraded	Tillconcolo	75	6	1118	0.16	4.01	144.56
La Mancha	Degraded	Tillconcolo	73	3	1133	0.17	4.09	157.39
La Mancha	Degraded	Tillconcolo	73	2	1146	0.14	4.44	147.43
La Mancha	Degraded	Tillconcolo	75	5	1467	0.12	4.50	150.23
La Mancha	Degraded	Tillconcolo	75	7	1251	0.14	4.34	144.00
La Mancha	Degraded	Tillconcolo	76	9	1257	0.15	4.35	142.36
La Mancha	Old-growth	Tillconcolo	70	1	573	0.16	2.08	177.26
La Mancha	Old-growth	Tillconcolo	72	7	966	0.07	6.76	122.22
La Mancha	Old-growth	Tillconcolo	70	2	594	0.20	2.33	164.73
La Mancha	Old-growth	Tillconcolo	71	5	652	0.10	4.00	116.43
La Mancha	Old-growth	Tillconcolo	70	3	549	0.21	1.87	161.98
La Mancha	Old-growth	Tillconcolo	71	4	786	0.07	4.68	124.17
La Mancha	Old-growth	Tillconcolo	72	8	1061	0.05	10.01	111.23
La Mancha	Old-growth	Tillconcolo	72	9	1100	0.06	6.36	103.53
La Mancha	Old-growth	Tillconcolo	71	6	478	0.10	4.51	125.74
La Mancha	Secondary	Tillconcolo	77	2	2396	0.07	8.21	154.50
La Mancha	Secondary	Tillconcolo	79	7	2127	0.06	8.44	141.57
La Mancha	Secondary	Tillconcolo	78	6	2115	0.05	10.22	132.69
La Mancha	Secondary	Tillconcolo	78	5	2399	0.07	8.48	158.10
La Mancha	Secondary	Tillconcolo	78	4	2539	0.05	7.74	141.99
La Mancha	Secondary	Tillconcolo	77	3	2534	0.07	8.99	153.26
La Mancha	Secondary	Tillconcolo	77	1	2167	0.04	13.21	97.04
La Mancha	Secondary	Tillconcolo	79	8	1896	0.05	9.25	128.13
La Mancha	Secondary	Tillconcolo	79	9	2420	0.07	8.46	144.44
Palmarejo	Degraded	Tillfascicu	252	10	3278	0.72	2.23	271.85
Palmarejo	Degraded	Tillfascicu	251	2	4326	0.10	9.26	90.43
Palmarejo	Degraded	Tillfascicu	251	7	5063	0.26	3.15	243.60
Palmarejo	Degraded	Tillfascicu	251	9	5372	0.24	3.82	217.20
Palmarejo	Degraded	Tillfascicu	252	12	2768	0.93	1.82	223.82
Palmarejo	Degraded	Tillfascicu	251	8	6406	0.17	4.46	204.53
Palmarejo	Degraded	Tillfascicu	252	11	3590	0.56	2.62	195.27
Palmarejo	Degraded	Tillfascicu	251	5	5457	0.07	11.79	66.89
Palmarejo	Degraded	Tillfascicu	251	6	6149	0.04	21.35	40.61
Palmarejo	Degraded	Tillfascicu	251	4	6554	0.03	26.64	33.93
Palmarejo	Degraded	Tillfascicu	251	1	7059	0.05	14.86	61.97
Palmarejo	Degraded	Tillfascicu	251	3	6887	0.04	21.93	41.32
Palmarejo	Degraded	Tillfilifol	253	2	110	0.27	6.47	239.77
Palmarejo	Degraded	Tillfilifol	254	6	102	0.64	4.70	182.35
Palmarejo	Degraded	Tillfilifol	254	4	105	0.79	4.36	174.64
Palmarejo	Degraded	Tillfilifol	253	3	49	0.52	3.02	165.31
Palmarejo	Degraded	Tillfilifol	255	9	105	1.34	2.97	315.18
Palmarejo	Degraded	Tillfilifol	255	7	84	0.61	5.09	175.53
Palmarejo	Degraded	Tillfilifol	254	5	79	0.86	4.16	184.47
Palmarejo	Degraded	Tillfilifol	253	1	88	0.42	4.89	173.58
Palmarejo	Degraded	Tillfilifol	255	8	104	0.84	5.42	172.97
Palmarejo	Old-growth	Tillfilifol	258	9	50	0.91	3.33	423.73
Palmarejo	Old-growth	Tillfilifol	257	5	49	1.43	3.04	290.09
Palmarejo	Old-growth	Tillfilifol	257	6	88	0.50	7.15	113.99
Palmarejo	Old-growth	Tillfilifol	257	7	38	1.12	3.73	127.82
Palmarejo	Old-growth	Tillfilifol	258	8	92	0.87	4.97	200.65
Palmarejo	Old-growth	Tillfilifol	256	1	57	0.76	4.25	152.27
Palmarejo	Old-growth	Tillfilifol	256	3	63	0.78	3.56	188.50
Palmarejo	Old-growth	Tillfilifol	256	2	61	0.69	4.69	139.34
Palmarejo	Old-growth	Tillfilifol	256	4	68	0.71	3.80	159.11
Palmarejo	Old-growth	Tillfilifol	258	10	105	0.64	4.88	150.88
Los Capulines	Old-growth	Tillghiesbr	539	7	10845	0.26	13.99	160.12
Los Capulines	Old-growth	Tillghiesbr	539	9	12538	0.30	14.65	163.67
Los Capulines	Old-growth	Tillghiesbr	539	8	12922	0.28	13.70	159.67
Los Capulines	Old-growth	Tillghiesbr	537	1	25000	0.15	21.65	178.90
Los Capulines	Old-growth	Tillghiesbr	537	2	32013	0.12	27.62	153.27
Los Capulines	Old-growth	Tillghiesbr	540	10	17811	0.29	11.70	166.76
Los Capulines	Old-growth	Tillghiesbr	540	12	17953	0.29	11.61	159.58
Los Capulines	Old-growth	Tillghiesbr	540	11	19308	0.28	11.49	162.81
Los Capulines	Old-growth	Tillghiesbr	537	3	27656	0.16	17.40	150.35
Los Capulines	Old-growth	Tillghiesbr	538	4	13590	0.48	6.35	143.08
Los Capulines	Old-growth	Tillghiesbr	538	6	19618	0.32	7.78	150.00
Los Capulines	Old-growth	Tillghiesbr	538	5	14682	0.54	5.17	151.09
La Mancha	Old-growth	Tillionanth	86	4	220	0.06	15.71	63.06
La Mancha	Old-growth	Tillionanth	87	6	151	0.07	10.79	64.22
La Mancha	Old-growth	Tillionanth	88	9	262	0.06	13.79	72.80
La Mancha	Old-growth	Tillionanth	86	2	191	0.05	19.10	44.64
La Mancha	Old-growth	Tillionanth	88	8	301	0.04	16.72	68.18
La Mancha	Old-growth	Tillionanth	88	10	283	0.04	16.65	64.39
La Mancha	Old-growth	Tillionanth	87	5	245	0.05	12.25	71.68
La Mancha	Old-growth	Tillionanth	86	3	256	0.05	16.00	50.47
La Mancha	Old-growth	Tillionanth	87	7	306	0.04	16.11	57.58
La Mancha	Old-growth	Tillionanth	86	1	299	0.04	16.61	50.00
Palmarejo	Degraded	Tillionanth	261	7	170	0.05	12.59	103.85
Palmarejo	Degraded	Tillionanth	261	9	158	0.06	13.74	101.77
Palmarejo	Degraded	Tillionanth	261	8	146	0.06	11.32	104.88
Palmarejo	Degraded	Tillionanth	260	4	255	0.06	12.09	81.47
Palmarejo	Degraded	Tillionanth	260	6	162	0.07	12.27	113.79
Palmarejo	Degraded	Tillionanth	259	2	220	0.06	12.09	87.50
Palmarejo	Degraded	Tillionanth	259	3	274	0.07	12.29	88.14
Palmarejo	Degraded	Tillionanth	260	5	240	0.08	9.13	102.33
Palmarejo	Degraded	Tillionanth	259	1	250	0.08	11.79	85.48
Palmarejo	Old-growth	Tillionanth	263	4	174	0.08	13.38	89.04
Palmarejo	Old-growth	Tillionanth	263	5	203	0.03	25.38	49.08
Palmarejo	Old-growth	Tillionanth	264	8	163	0.07	14.82	77.46
Palmarejo	Old-growth	Tillionanth	262	2	176	0.07	14.67	80.54
Palmarejo	Old-growth	Tillionanth	262	1	165	0.06	15.00	72.37
Palmarejo	Old-growth	Tillionanth	263	6	249	0.09	17.79	92.72
Palmarejo	Old-growth	Tillionanth	264	10	155	0.06	17.22	55.21
Palmarejo	Old-growth	Tillionanth	264	9	175	0.08	14.11	91.18
Palmarejo	Old-growth	Tillionanth	264	7	209	0.09	13.93	95.54
Palmarejo	Old-growth	Tillionanth	262	3	194	0.05	16.17	82.76
Palmarejo	Secondary	Tillionanth	267	9	189	0.18	9.59	172.81
Palmarejo	Secondary	Tillionanth	266	5	264	0.15	6.44	189.81
Palmarejo	Secondary	Tillionanth	265	4	214	0.07	11.76	122.15
Palmarejo	Secondary	Tillionanth	265	1	275	0.19	12.01	95.42
Palmarejo	Secondary	Tillionanth	265	2	261	0.17	11.70	91.02
Palmarejo	Secondary	Tillionanth	267	8	228	0.10	16.29	91.50
Palmarejo	Secondary	Tillionanth	267	7	216	0.09	17.70	82.43
Palmarejo	Secondary	Tillionanth	266	6	222	0.08	10.67	105.58
Palmarejo	Secondary	Tillionanth	265	3	288	0.25	9.86	106.57
Los Capulines	Degraded	Tilljuncea	557	3	922	0.24	2.71	167.24
Los Capulines	Degraded	Tilljuncea	557	2	1426	0.16	3.37	184.07
Los Capulines	Degraded	Tilljuncea	557	1	1179	0.19	3.09	166.38
Los Capulines	Old-growth	Tilljuncea	554	1	1296	0.17	3.06	187.44
Los Capulines	Old-growth	Tilljuncea	556	8	1133	0.26	2.11	188.80
Los Capulines	Old-growth	Tilljuncea	555	4	1121	0.23	2.14	178.25
Los Capulines	Old-growth	Tilljuncea	556	9	1275	0.23	2.44	176.33
Los Capulines	Old-growth	Tilljuncea	556	7	1424	0.21	2.37	182.59
Los Capulines	Old-growth	Tilljuncea	555	5	1073	0.29	1.88	190.71
Los Capulines	Old-growth	Tilljuncea	554	2	1343	0.22	2.52	178.38
Los Capulines	Old-growth	Tilljuncea	554	3	1057	0.21	2.05	171.49
Los Capulines	Old-growth	Tilljuncea	555	6	1134	0.30	1.82	190.01
Palmarejo	Degraded	Tilljuncea	268	2	830	0.35	2.66	183.96
Palmarejo	Degraded	Tilljuncea	268	1	853	0.29	2.98	179.65
Palmarejo	Degraded	Tilljuncea	269	6	563	0.33	2.68	192.84
Palmarejo	Degraded	Tilljuncea	269	5	1013	0.20	3.64	187.33
Palmarejo	Degraded	Tilljuncea	270	7	687	0.38	2.01	237.34
Palmarejo	Degraded	Tilljuncea	270	8	787	0.28	2.31	234.48
Palmarejo	Degraded	Tilljuncea	270	9	987	0.27	2.60	221.64
Palmarejo	Degraded	Tilljuncea	268	3	543	0.30	3.19	170.17
Palmarejo	Degraded	Tilljuncea	269	4	562	0.31	2.85	245.94
Palmarejo	Old-growth	Tilljuncea	273	6	250	0.74	1.19	192.84
Palmarejo	Old-growth	Tilljuncea	271	2	230	1.26	0.74	183.96
Palmarejo	Old-growth	Tilljuncea	272	3	384	0.43	2.26	170.17
Palmarejo	Old-growth	Tilljuncea	272	5	327	0.61	1.18	187.33
Palmarejo	Old-growth	Tilljuncea	273	7	430	0.25	4.30	180.18
Palmarejo	Old-growth	Tilljuncea	274	10	263	0.46	2.05	200.94
Palmarejo	Old-growth	Tilljuncea	272	4	447	0.39	2.27	245.94
Palmarejo	Old-growth	Tilljuncea	271	1	389	0.63	1.36	179.65
Palmarejo	Old-growth	Tilljuncea	273	8	210	0.51	2.06	198.06
Palmarejo	Old-growth	Tilljuncea	274	9	274	0.37	3.15	163.23
Palmarejo	Secondary	Tilljuncea	275	2	417	0.58	1.58	244.81
Palmarejo	Secondary	Tilljuncea	276	3	641	0.51	1.94	250.64
Palmarejo	Secondary	Tilljuncea	276	4	488	0.64	1.48	248.75
Palmarejo	Secondary	Tilljuncea	275	1	453	0.56	1.56	252.56
Los Capulines	Degraded	Tillkirchho	560	7	5379	0.25	9.82	206.02
Los Capulines	Degraded	Tillkirchho	559	5	5846	0.33	8.29	203.35
Los Capulines	Degraded	Tillkirchho	558	1	5851	0.24	10.21	170.28
Los Capulines	Degraded	Tillkirchho	560	9	5959	0.31	8.40	195.48
Los Capulines	Degraded	Tillkirchho	559	6	3599	0.31	7.27	232.61
Los Capulines	Degraded	Tillkirchho	559	4	4886	0.19	10.26	212.69
Los Capulines	Degraded	Tillkirchho	558	3	4685	0.20	10.43	202.16
Los Capulines	Degraded	Tillkirchho	560	8	4044	0.19	9.43	190.84
Los Capulines	Degraded	Tillkirchho	558	2	4818	0.31	9.07	216.29
Los Capulines	Old-growth	Tillkirchho	561	1	6198	0.11	14.22	214.36
Los Capulines	Old-growth	Tillkirchho	562	6	4636	0.18	13.17	212.56
Los Capulines	Old-growth	Tillkirchho	561	2	4736	0.13	11.33	201.83
Los Capulines	Old-growth	Tillkirchho	561	3	4550	0.10	18.27	210.13
Los Capulines	Old-growth	Tillkirchho	562	5	4100	0.14	13.02	212.98
Los Capulines	Old-growth	Tillkirchho	562	4	3073	0.27	8.07	203.85
Los Capulines	Secondary	Tillkirchho	564	5	2672	0.31	10.82	184.88
Los Capulines	Secondary	Tillkirchho	563	1	3638	0.28	10.08	244.08
Los Capulines	Secondary	Tillkirchho	564	4	3027	0.22	11.60	181.25
Los Capulines	Secondary	Tillkirchho	564	6	2439	0.29	10.65	180.17
Los Capulines	Secondary	Tillkirchho	565	11	1916	0.33	12.69	205.72
Los Capulines	Secondary	Tillkirchho	565	9	1832	0.27	12.99	193.95
Los Capulines	Secondary	Tillkirchho	565	10	2165	0.25	13.28	198.78
Los Capulines	Secondary	Tillkirchho	565	7	1840	0.22	12.35	183.95
Los Capulines	Secondary	Tillkirchho	563	3	4955	0.20	12.26	198.43
Los Capulines	Secondary	Tillkirchho	563	2	4537	0.26	11.54	214.05
Los Capulines	Secondary	Tillkirchho	565	12	1752	0.30	10.88	219.35
Los Capulines	Secondary	Tillkirchho	565	8	1704	0.26	12.26	194.68
Los Capulines	Degraded	Tillmultica	575	8	6685	0.17	21.50	170.32
Los Capulines	Degraded	Tillmultica	575	7	4818	0.27	14.51	168.53
Los Capulines	Degraded	Tillmultica	574	6	6837	0.32	12.50	191.73
Los Capulines	Degraded	Tillmultica	573	2	12592	0.12	32.29	185.19
Los Capulines	Degraded	Tillmultica	573	3	9777	0.19	22.02	186.87
Los Capulines	Degraded	Tillmultica	573	1	8199	0.24	16.20	196.89
Los Capulines	Degraded	Tillmultica	574	4	8044	0.36	11.10	205.21
Los Capulines	Degraded	Tillmultica	574	5	6195	0.54	9.33	202.81
Los Capulines	Degraded	Tillmultica	575	9	11394	0.14	31.56	118.98
Los Capulines	Old-growth	Tillmultica	577	4	7004	0.23	17.96	18.36
Los Capulines	Old-growth	Tillmultica	576	3	6536	0.39	8.03	36.37
Los Capulines	Old-growth	Tillmultica	576	2	8103	0.22	11.18	205.21
Los Capulines	Old-growth	Tillmultica	577	6	10779	0.15	32.47	168.53
Los Capulines	Old-growth	Tillmultica	577	5	7197	0.40	11.92	27.17
Los Capulines	Old-growth	Tillmultica	576	1	5843	0.52	7.18	36.37
Los Capulines	Secondary	Tillmultica	572	7	9683	0.23	17.11	26.03
Los Capulines	Secondary	Tillmultica	572	8	8246	0.22	18.24	21.31
Los Capulines	Secondary	Tillmultica	571	4	9272	0.18	23.77	18.36
Los Capulines	Secondary	Tillmultica	572	9	11138	0.21	18.44	27.17
Los Capulines	Secondary	Tillmultica	571	6	9343	0.24	17.33	24.78
Los Capulines	Secondary	Tillmultica	571	5	14324	0.21	18.20	33.91
Palmarejo	Degraded	Tillpolysta	277	2	2398	0.19	8.44	170.57
Palmarejo	Degraded	Tillpolysta	277	1	2588	0.21	8.19	180.47
Palmarejo	Degraded	Tillpolysta	278	4	2906	0.21	8.62	182.06
Palmarejo	Degraded	Tillpolysta	278	3	2734	0.18	9.08	179.49
Palmarejo	Old-growth	Tillpolysta	279	4	2569	0.21	10.62	226.38
Palmarejo	Old-growth	Tillpolysta	280	5	2506	0.23	10.02	218.72
Palmarejo	Old-growth	Tillpolysta	279	1	2877	0.21	10.24	212.72
Palmarejo	Old-growth	Tillpolysta	280	7	2683	0.21	10.69	222.12
Palmarejo	Old-growth	Tillpolysta	281	10	2750	0.21	9.82	211.32
Palmarejo	Old-growth	Tillpolysta	281	9	2408	0.23	8.72	207.52
Palmarejo	Old-growth	Tillpolysta	279	2	2941	0.21	10.04	206.92
Palmarejo	Old-growth	Tillpolysta	280	6	2116	0.21	10.32	108.07
Palmarejo	Old-growth	Tillpolysta	279	3	2637	0.19	10.94	210.11
Palmarejo	Old-growth	Tillpolysta	281	8	2589	0.23	9.70	216.37
Palmarejo	Secondary	Tillpolysta	282	2	3489	0.27	6.97	220.37
Palmarejo	Secondary	Tillpolysta	283	4	2618	0.25	6.35	178.19
Palmarejo	Secondary	Tillpolysta	283	5	4016	0.20	7.39	197.60
Palmarejo	Secondary	Tillpolysta	282	3	5135	0.22	7.98	218.59
Palmarejo	Secondary	Tillpolysta	284	6	4420	0.18	7.87	189.82
Palmarejo	Secondary	Tillpolysta	282	1	4656	0.25	7.02	216.63
Palmarejo	Secondary	Tillpolysta	284	7	3308	0.22	6.56	173.32
Los Capulines	Degraded	Tillpunctul	578	1	1085	0.27	2.53	183.26
Los Capulines	Degraded	Tillpunctul	582	6	1629	0.20	7.68	181.51
Los Capulines	Degraded	Tillpunctul	583	8	1712	0.29	7.29	219.42
Los Capulines	Degraded	Tillpunctul	583	7	1500	0.32	7.04	208.41
Los Capulines	Degraded	Tillpunctul	578	2	784	0.30	2.35	234.34
Los Capulines	Degraded	Tillpunctul	582	4	1725	0.24	7.44	191.74
Los Capulines	Degraded	Tillpunctul	583	9	2665	0.27	7.91	178.78
Los Capulines	Degraded	Tillpunctul	582	5	1730	0.24	7.62	103.04
Los Capulines	Degraded	Tillpunctul	578	3	1565	0.20	3.27	174.50
Los Capulines	Old-growth	Tillpunctul	579	3	1757	0.18	10.65	188.79
Los Capulines	Old-growth	Tillpunctul	580	6	1817	0.18	9.37	216.04
Los Capulines	Old-growth	Tillpunctul	580	4	1731	0.20	10.55	193.62
Los Capulines	Old-growth	Tillpunctul	579	2	1718	0.16	10.94	185.14
Los Capulines	Old-growth	Tillpunctul	580	5	2005	0.17	12.15	167.34
Los Capulines	Old-growth	Tillpunctul	581	8	2493	0.26	8.48	201.51
Los Capulines	Old-growth	Tillpunctul	579	1	1899	0.16	11.94	173.20
Los Capulines	Old-growth	Tillpunctul	581	9	2302	0.22	8.40	202.81
Los Capulines	Old-growth	Tillpunctul	581	7	2346	0.21	8.79	207.46
Los Capulines	Secondary	Tillpunctul	586	7	1712	0.40	7.38	216.01
Los Capulines	Secondary	Tillpunctul	586	8	2024	0.31	8.61	205.96
Los Capulines	Secondary	Tillpunctul	584	2	1468	0.37	7.77	238.04
Los Capulines	Secondary	Tillpunctul	585	6	1986	0.29	8.75	205.06
Los Capulines	Secondary	Tillpunctul	584	1	1510	0.34	7.63	223.98
Los Capulines	Secondary	Tillpunctul	585	4	2165	0.30	9.58	195.67
Los Capulines	Secondary	Tillpunctul	584	3	1259	0.37	6.49	217.73
Los Capulines	Secondary	Tillpunctul	585	5	1975	0.31	8.62	208.94
Los Capulines	Secondary	Tillpunctul	586	9	1968	0.35	7.26	243.71
La Mancha	Degraded	Tillstrepto	55	8	1349	0.06	8.38	82.99
La Mancha	Degraded	Tillstrepto	55	9	1542	0.04	9.64	83.77
La Mancha	Degraded	Tillstrepto	53	1	1730	0.05	10.12	73.39
La Mancha	Degraded	Tillstrepto	54	5	2164	0.07	5.98	90.95
La Mancha	Degraded	Tillstrepto	55	7	1762	0.04	8.51	92.41
La Mancha	Degraded	Tillstrepto	53	3	2048	0.06	6.36	84.07
La Mancha	Degraded	Tillstrepto	53	2	2832	0.07	6.21	98.92
La Mancha	Degraded	Tillstrepto	54	4	2549	0.05	7.12	79.03
La Mancha	Degraded	Tillstrepto	54	6	2051	0.06	6.64	86.31
La Mancha	Old-growth	Tillstrepto	59	10	666	0.10	7.84	84.33
La Mancha	Old-growth	Tillstrepto	58	9	1321	0.12	6.81	85.05
La Mancha	Old-growth	Tillstrepto	60	15	1101	0.09	6.80	108.72
La Mancha	Old-growth	Tillstrepto	58	7	529	0.11	4.68	77.61
La Mancha	Old-growth	Tillstrepto	60	14	1210	0.09	7.91	99.54
La Mancha	Old-growth	Tillstrepto	56	2	3684	0.04	14.01	93.26
La Mancha	Old-growth	Tillstrepto	60	16	1384	0.08	9.11	88.63
La Mancha	Old-growth	Tillstrepto	58	8	1114	0.11	6.96	92.49
La Mancha	Old-growth	Tillstrepto	59	12	1321	0.08	8.10	86.15
La Mancha	Old-growth	Tillstrepto	56	3	3494	0.04	8.42	111.26
La Mancha	Old-growth	Tillstrepto	60	13	1423	0.07	8.18	85.34
La Mancha	Old-growth	Tillstrepto	59	11	1780	0.09	6.67	104.79
La Mancha	Old-growth	Tillstrepto	56	1	3849	0.04	8.93	96.64
La Mancha	Old-growth	Tillstrepto	57	5	2764	0.10	5.22	104.75
La Mancha	Old-growth	Tillstrepto	57	4	3755	0.08	7.48	99.60
La Mancha	Old-growth	Tillstrepto	57	6	2700	0.07	5.56	95.11
La Mancha	Secondary	Tillstrepto	62	5	1881	0.04	14.04	103.08
La Mancha	Secondary	Tillstrepto	61	3	2006	0.06	12.46	103.87
La Mancha	Secondary	Tillstrepto	63	10	4027	0.03	12.47	68.58
La Mancha	Secondary	Tillstrepto	61	1	2982	0.06	10.77	94.22
La Mancha	Secondary	Tillstrepto	63	9	3107	0.04	9.89	79.09
La Mancha	Secondary	Tillstrepto	63	8	3126	0.07	6.84	137.24
La Mancha	Secondary	Tillstrepto	62	4	2872	0.04	10.41	107.39
La Mancha	Secondary	Tillstrepto	62	7	4117	0.05	8.51	98.17
La Mancha	Secondary	Tillstrepto	61	2	3454	0.06	7.08	105.40
La Mancha	Secondary	Tillstrepto	62	6	2054	0.06	10.81	90.05
Palmarejo	Degraded	Tillstrepto	294	7	4115	0.13	6.33	128.66
Palmarejo	Degraded	Tillstrepto	295	9	3116	0.11	7.30	100.76
Palmarejo	Degraded	Tillstrepto	295	8	3659	0.11	6.50	99.40
Palmarejo	Degraded	Tillstrepto	293	2	4767	0.12	6.27	130.49
Palmarejo	Degraded	Tillstrepto	295	10	3896	0.14	6.05	105.18
Palmarejo	Degraded	Tillstrepto	294	4	4832	0.13	7.50	116.94
Palmarejo	Degraded	Tillstrepto	293	3	4861	0.13	6.35	124.43
Palmarejo	Degraded	Tillstrepto	293	1	5057	0.13	6.51	124.46
Palmarejo	Degraded	Tillstrepto	294	6	5340	0.12	7.33	105.23
Palmarejo	Degraded	Tillstrepto	294	5	5716	0.14	7.27	111.60
Palmarejo	Secondary	Tillstrepto	297	5	2748	0.11	6.47	120.06
Palmarejo	Secondary	Tillstrepto	297	4	3140	0.10	7.19	117.10
Palmarejo	Secondary	Tillstrepto	296	2	3358	0.10	7.43	112.69
Palmarejo	Secondary	Tillstrepto	296	3	3256	0.12	6.74	114.37
Palmarejo	Secondary	Tillstrepto	298	9	5045	0.09	7.48	102.79
Palmarejo	Secondary	Tillstrepto	298	7	4854	0.11	8.07	102.85
Palmarejo	Secondary	Tillstrepto	298	6	4437	0.11	7.33	107.98
Palmarejo	Secondary	Tillstrepto	298	8	4271	0.10	7.68	91.53
Palmarejo	Secondary	Tillstrepto	296	1	4527	0.12	6.16	110.90
Palmarejo	Degraded	Tilltricolo	300	4	1389	0.24	5.24	245.14
Palmarejo	Degraded	Tilltricolo	299	3	2358	0.20	6.29	202.48
Palmarejo	Degraded	Tilltricolo	300	7	2474	0.24	5.99	213.44
Palmarejo	Degraded	Tilltricolo	300	5	2548	0.22	5.66	164.84
Palmarejo	Degraded	Tilltricolo	300	6	1685	0.24	5.37	203.76
Palmarejo	Degraded	Tilltricolo	299	2	1500	0.20	5.03	207.67
Palmarejo	Degraded	Tilltricolo	299	1	2001	0.28	5.44	241.63
La Mancha	Degraded	Tillutricul	89	1	4566	0.18	6.86	144.47
La Mancha	Degraded	Tillutricul	91	8	9057	0.15	7.86	169.56
La Mancha	Degraded	Tillutricul	90	5	7632	0.15	7.09	154.82
La Mancha	Degraded	Tillutricul	91	9	9108	0.14	8.67	161.29
La Mancha	Degraded	Tillutricul	89	2	6009	0.16	7.66	150.48
La Mancha	Degraded	Tillutricul	91	7	7748	0.19	6.18	189.43
La Mancha	Degraded	Tillutricul	90	4	8203	0.17	6.65	179.62
La Mancha	Degraded	Tillutricul	90	6	8081	0.14	7.54	154.02
La Mancha	Degraded	Tillutricul	89	3	6740	0.16	7.33	153.85
La Mancha	Secondary	Tillutricul	95	9	13400	0.18	7.16	154.33
La Mancha	Secondary	Tillutricul	93	4	17842	0.17	6.43	179.61
La Mancha	Secondary	Tillutricul	92	1	7374	0.11	9.23	154.84
La Mancha	Secondary	Tillutricul	94	6	16419	0.14	6.62	172.10
La Mancha	Secondary	Tillutricul	92	2	7017	0.14	8.29	154.95
La Mancha	Secondary	Tillutricul	93	3	7980	0.13	9.80	153.01
La Mancha	Secondary	Tillutricul	93	5	17941	0.18	6.37	174.75
La Mancha	Secondary	Tillutricul	95	8	14990	0.14	8.28	151.09
La Mancha	Secondary	Tillutricul	94	7	16430	0.15	6.16	156.39
Palmarejo	Degraded	Tillutricul	301	2	12094	0.15	7.08	169.72
Palmarejo	Degraded	Tillutricul	302	4	12534	0.13	7.71	135.23
Palmarejo	Degraded	Tillutricul	303	8	10325	0.17	8.33	156.24
Palmarejo	Degraded	Tillutricul	303	6	10466	0.14	8.72	161.49
Palmarejo	Degraded	Tillutricul	303	5	10823	0.16	8.05	161.62
Palmarejo	Degraded	Tillutricul	301	1	12913	0.13	6.84	152.06
Palmarejo	Degraded	Tillutricul	302	3	14656	0.14	7.09	163.19
Palmarejo	Degraded	Tillutricul	303	7	9663	0.19	7.98	159.85
Palmarejo	Old-growth	Tillutricul	308	5	8223	0.18	9.50	171.76
Palmarejo	Old-growth	Tillutricul	307	3	7587	0.14	9.62	141.52
Palmarejo	Old-growth	Tillutricul	307	4	7306	0.18	8.61	182.46
Palmarejo	Old-growth	Tillutricul	307	1	9353	0.13	8.87	144.86
Palmarejo	Old-growth	Tillutricul	308	9	7943	0.18	8.33	172.73
Palmarejo	Old-growth	Tillutricul	308	7	8547	0.19	9.52	174.54
Palmarejo	Old-growth	Tillutricul	307	2	7799	0.18	7.65	170.94
Palmarejo	Old-growth	Tillutricul	308	6	10824	0.20	7.96	180.81
Palmarejo	Old-growth	Tillutricul	308	8	10053	0.15	9.04	148.27
Palmarejo	Secondary	Tillutricul	305	4	4939	0.19	8.12	185.99
Palmarejo	Secondary	Tillutricul	312	15	4434	0.21	10.72	130.32
Palmarejo	Secondary	Tillutricul	311	12	8918	0.26	5.59	218.09
Palmarejo	Secondary	Tillutricul	304	2	6889	0.18	7.45	192.03
Palmarejo	Secondary	Tillutricul	311	11	8763	0.23	5.99	214.56
Palmarejo	Secondary	Tillutricul	312	14	8746	0.23	8.09	159.20
Palmarejo	Secondary	Tillutricul	310	9	11915	0.12	11.12	106.91
Palmarejo	Secondary	Tillutricul	306	6	8347	0.17	7.07	145.70
Palmarejo	Secondary	Tillutricul	310	10	7610	0.26	5.41	210.41
Palmarejo	Secondary	Tillutricul	304	1	7177	0.19	6.76	179.82
Palmarejo	Secondary	Tillutricul	305	3	10636	0.17	7.36	168.87
Palmarejo	Secondary	Tillutricul	311	13	8400	0.20	7.93	153.35
Palmarejo	Secondary	Tillutricul	309	7	9857	0.15	10.15	107.53
Palmarejo	Secondary	Tillutricul	309	8	11277	0.14	12.11	98.00
Palmarejo	Secondary	Tillutricul	306	5	10841	0.18	6.63	172.71
Los Capulines	Degraded	Tillviridif	569	2	29616	0.26	10.13	223.87
Los Capulines	Degraded	Tillviridif	596	1	33192	0.12	12.91	162.41
Los Capulines	Degraded	Tillviridif	596	3	37102	0.12	12.32	165.52
Los Capulines	Degraded	Tillviridif	569	3	38862	0.24	9.66	191.06
Los Capulines	Degraded	Tillviridif	569	1	40510	0.28	9.66	190.28
Los Capulines	Degraded	Tillviridif	596	2	41460	0.19	10.60	174.08
Los Capulines	Degraded	Tillviridif	597	5	42936	0.17	12.96	140.82
Los Capulines	Degraded	Tillviridif	597	4	41212	0.15	11.36	150.68
Los Capulines	Degraded	Tillviridif	597	6	46203	0.20	11.51	142.59
Los Capulines	Secondary	Tillviridif	570	1	12444	0.24	15.29	36.37
Los Capulines	Secondary	Tillviridif	570	3	12869	0.23	15.71	36.56
Los Capulines	Secondary	Tillviridif	570	2	12512	0.26	13.50	40.64
Los Capulines	Degraded	Triccapilla	599	5	120	0.90	13.95	618.71
Los Capulines	Degraded	Triccapilla	599	4	108	1.16	12.27	771.93
Los Capulines	Degraded	Triccapilla	600	8	147	0.90	15.81	497.33
Los Capulines	Degraded	Triccapilla	600	9	115	0.57	15.97	666.67
Los Capulines	Degraded	Triccapilla	598	3	234	0.29	17.21	777.14
Los Capulines	Degraded	Triccapilla	598	1	92	1.49	7.48	732.14
Palmarejo	Degraded	Tricstramin	314	8	2728	0.09	6.08	92.56
Palmarejo	Degraded	Tricstramin	314	7	3034	0.10	4.69	98.24
Palmarejo	Degraded	Tricstramin	313	3	2403	0.11	4.16	98.25
Palmarejo	Degraded	Tricstramin	314	5	1809	0.11	5.14	94.73
Palmarejo	Degraded	Tricstramin	314	6	2152	0.09	5.91	93.89
Palmarejo	Degraded	Tricstramin	313	1	4146	0.10	4.38	92.74
Palmarejo	Degraded	Tricstramin	313	4	3310	0.09	4.94	89.62
Palmarejo	Degraded	Tricstramin	313	2	3475	0.13	3.94	100.98
Palmarejo	Degraded	Tricstramin	314	9	4485	0.10	5.01	90.21
Palmarejo	Old-growth	Tricstramin	316	10	2444	0.08	9.13	81.66
Palmarejo	Old-growth	Tricstramin	316	9	1823	0.09	5.17	86.69
Palmarejo	Old-growth	Tricstramin	315	5	2448	0.06	9.26	57.13
Palmarejo	Old-growth	Tricstramin	316	7	1820	0.08	5.23	89.41
Palmarejo	Old-growth	Tricstramin	315	6	2632	0.07	8.94	73.67
Palmarejo	Old-growth	Tricstramin	316	8	2322	0.09	4.58	83.64
Palmarejo	Old-growth	Tricstramin	315	3	3287	0.06	9.05	58.41
Palmarejo	Old-growth	Tricstramin	315	2	4582	0.09	4.68	88.46
Palmarejo	Old-growth	Tricstramin	315	1	4885	0.09	3.94	83.45
Palmarejo	Old-growth	Tricstramin	315	4	5538	0.08	4.11	85.23
Palmarejo	Secondary	Tricstramin	317	2	4685	0.11	4.89	52.29
Palmarejo	Secondary	Tricstramin	317	3	5870	0.11	4.31	70.68
Palmarejo	Secondary	Tricstramin	317	1	6730	0.15	4.43	70.79
Los Capulines	Degraded	Vittgramini	603	1	19	0.37	4.42	69.35
Los Capulines	Degraded	Vittgramini	603	3	84	0.10	9.03	124.00
Los Capulines	Degraded	Vittgramini	603	5	142	0.15	7.24	225.29
Los Capulines	Degraded	Vittgramini	603	4	132	0.10	12.22	120.00
Los Capulines	Degraded	Vittgramini	603	2	180	0.13	8.87	173.50
Los Capulines	Old-growth	Vittgramini	601	2	127	0.34	5.08	186.57
Los Capulines	Old-growth	Vittgramini	601	3	113	0.38	4.04	235.29
Los Capulines	Old-growth	Vittgramini	601	1	135	0.47	5.63	195.12
Los Capulines	Old-growth	Vittgramini	602	6	232	0.15	10.09	136.09
Los Capulines	Old-growth	Vittgramini	602	5	109	0.35	4.04	140.63
Los Capulines	Old-growth	Vittgramini	602	4	230	0.11	12.11	93.60
