# Supplementary material for: Biovera-Epi: A new database on species diversity, community composition and leaf functional traits of vascular epiphytes along gradients of elevation and forest-use intensity in Mexico
Source: Biodivers Data J. 2021 Oct 7;9:e71974. doi: 10.3897/BDJ.9.e71974 (PMC8516827; doi:10.3897/BDJ.9.e71974)
Supplement: Supplementary material 4 — Chemical leaf traits [file bdj-09-e71974-s004.csv]

Site	FUI	Sp.code	Leaf.nitrogen	Leaf.carbon	Leaf.phosphorus	Delta15N	Delta13C
Palmarejo	Old-growth	Aciaangusti	1.44	56.04	0.26	1.04	-16.33
Los Capulines	Old-growth	Acinbarkeri	2.06	47.69	0.42	-5.15	-31.50
Los Capulines	Secondary	Acinbarkeri	1.91	51.52	0.37	-6.28	-28.56
La Mancha	Degraded	Aechbractea	0.67	43.04	0.22	-0.11	-15.63
Palmarejo	Degraded	Aechbractea	0.66	37.54	0.27	-3.00	-15.11
Palmarejo	Secondary	Aechnudicau	0.60	47.09	0.15	-2.23	-15.38
Los Capulines	Degraded	Anthscanden	1.11	30.71	0.17	-3.59	-27.84
Los Capulines	Old-growth	Anthscanden	1.41	34.99	0.22	0.51	-29.66
Los Capulines	Secondary	Anthscanden	1.14	38.78	0.21	-6.45	-28.34
Palmarejo	Degraded	Anthscanden	1.06	31.17	0.35	-5.85	-27.65
Palmarejo	Old-growth	Anthschlech	1.63	36.17	0.29	-1.25	-30.84
Los Capulines	Secondary	Asplcuspida	2.34	47.19	0.37	-4.94	-32.70
Los Capulines	Degraded	Asplharpeod	1.99	44.63	0.36	-5.17	NA
Los Capulines	Old-growth	Asplharpeod	2.02	49.09	0.29	-5.22	-31.13
Palmarejo	Old-growth	Brascuculla	0.53	32.45	0.15	-2.84	-15.47
La Mancha	Degraded	Brasnodosa	0.68	40.99	0.18	-0.49	-14.95
La Mancha	Old-growth	Brasnodosa	0.81	42.72	0.27	-0.63	-15.50
La Mancha	Secondary	Brasnodosa	0.78	47.30	0.28	-3.61	-16.14
Palmarejo	Degraded	Brasverruco	0.59	38.78	0.13	-6.76	NA
Palmarejo	Old-growth	Brasverruco	2.03	39.08	0.20	-5.44	-27.04
Palmarejo	Secondary	Brasverruco	0.54	30.99	0.17	-4.27	-28.74
Palmarejo	Degraded	Camadensum	0.81	40.94	0.15	-5.33	-27.95
Palmarejo	Degraded	Campphyllit	1.60	39.46	0.37	-5.04	-28.87
Palmarejo	Old-growth	Campphyllit	2.41	42.53	0.68	-1.26	-29.00
Palmarejo	Degraded	Cata500sp1	2.57	60.08	0.42	-5.40	-31.11
Palmarejo	Secondary	Cata500sp1	3.94	62.41	0.64	-1.84	-28.96
Palmarejo	Degraded	Catomorreni	0.59	35.90	0.12	-4.51	-27.60
Palmarejo	Old-growth	Catomorreni	1.47	56.17	0.20	-4.03	-28.69
Los Capulines	Old-growth	Catonitida	1.10	66.05	0.11	-5.53	-27.53
Los Capulines	Secondary	Catonitida	2.28	69.28	0.15	-3.73	-26.85
Los Capulines	Degraded	Catosessili	1.02	37.06	0.18	-4.36	-27.81
Los Capulines	Old-growth	Catosessili	1.74	57.64	0.16	-5.20	-27.84
Los Capulines	Secondary	Catosessili	0.81	43.26	0.12	-5.42	-26.26
Palmarejo	Secondary	Catosessili	0.66	37.52	0.09	-4.37	-25.70
La Mancha	Old-growth	Clowrussell	3.31	48.85	0.75	2.39	-29.02
Los Capulines	Old-growth	Coelmacrost	1.19	47.89	0.28	-5.54	-31.47
Los Capulines	Degraded	Compfalcata	0.91	40.74	0.26	-6.01	-14.11
Los Capulines	Old-growth	Dichglauca	1.10	34.79	0.33	-4.09	-29.26
Los Capulines	Secondary	Dichglauca	1.61	46.74	0.34	-4.61	-29.91
Los Capulines	Old-growth	Dichinterme	1.18	47.27	0.31	-4.20	-30.07
Los Capulines	Secondary	Dichmuricat	2.03	49.44	0.40	-4.48	-30.99
Los Capulines	Old-growth	Elapglaucum	1.06	38.69	0.19	-6.61	-30.29
Los Capulines	Secondary	Elapglaucum	1.01	40.70	0.23	-6.93	-31.94
Los Capulines	Old-growth	Elappeltatu	1.67	45.02	0.24	-6.44	-30.97
Los Capulines	Old-growth	Elapsartori	2.10	67.19	0.17	-9.38	-31.97
Los Capulines	Old-growth	Elapvestitu	1.38	43.70	0.21	-6.35	-32.43
Los Capulines	Secondary	Elapvestitu	1.41	46.49	0.25	-7.17	-29.92
Los Capulines	Old-growth	Ellecapitat	1.95	52.90	0.29	-3.53	-31.44
Los Capulines	Old-growth	Epid1500sp1	2.40	41.81	0.56	-3.03	-31.83
Palmarejo	Degraded	Epidcristat	2.16	41.79	0.36	-4.34	-23.95
Palmarejo	Old-growth	Epidcristat	1.45	39.30	0.36	-2.60	-25.06
Palmarejo	Secondary	Epidcristat	0.88	48.59	0.16	-5.42	NA
Los Capulines	Old-growth	Epidflexuos	1.12	33.32	0.22	-5.05	-31.31
Palmarejo	Degraded	Epidnocturn	1.19	35.37	0.28	-4.11	-25.35
Palmarejo	Old-growth	Epidpolyant	2.85	53.00	0.41	-0.68	-21.89
Palmarejo	Degraded	Gonifurfura	1.50	44.89	0.26	-5.55	-31.16
Palmarejo	Secondary	Gonifurfura	1.57	40.67	0.23	-4.22	-29.94
Los Capulines	Old-growth	Hupelinifol	2.19	54.15	0.38	-4.39	-31.62
Los Capulines	Secondary	Hupetaxifol	1.46	47.88	0.18	-4.08	-29.60
Los Capulines	Degraded	Isocunilate	1.51	50.69	0.24	-2.97	-31.01
Los Capulines	Old-growth	Isocunilate	1.92	39.07	0.33	-4.02	-32.91
Los Capulines	Degraded	Jacqleucome	1.06	47.93	0.21	-4.71	-29.46
Los Capulines	Old-growth	Jacqteretif	0.78	48.92	0.18	-2.98	-29.85
Palmarejo	Degraded	Maxitenuifo	0.98	42.17	0.18	-6.17	-29.07
Los Capulines	Old-growth	Melpleptost	1.77	36.96	0.25	-5.58	NA
La Mancha	Old-growth	Micrnitida	1.66	41.65	0.71	-0.70	-28.31
Palmarejo	Degraded	Micrnitida	1.62	38.01	0.29	-6.10	-26.93
Palmarejo	Old-growth	Micrnitida	0.70	34.13	0.53	-6.91	-29.89
Palmarejo	Secondary	Micrnitida	1.63	41.63	0.16	-4.94	-26.54
La Mancha	Degraded	Myrmtibicin	0.63	45.29	0.23	-1.20	-15.87
La Mancha	Old-growth	Myrmtibicin	0.59	45.18	0.28	-0.23	-13.70
Los Capulines	Old-growth	Onci1500sp1	1.19	38.73	0.34	-5.93	-30.78
Los Capulines	Secondary	Onci1500sp2	0.73	40.54	0.22	-5.62	-26.44
Palmarejo	Degraded	Oncisphacel	0.87	59.43	0.13	-6.22	-28.62
Palmarejo	Old-growth	Oncisphacel	0.92	41.29	0.27	-2.60	-27.06
Palmarejo	Secondary	Oncisphacel	0.79	34.96	0.21	-4.54	-27.39
Los Capulines	Old-growth	Orch1500sp2	1.00	38.70	0.27	-5.02	-31.58
Los Capulines	Degraded	Pecl1500sp1	2.06	45.66	0.34	-4.16	-34.28
Los Capulines	Old-growth	Peclplumula	1.45	41.20	0.36	-5.32	-32.04
Los Capulines	Degraded	Peclsursumc	1.36	39.82	0.42	-4.52	-30.97
Los Capulines	Old-growth	Peclsursumc	1.37	36.33	0.30	-5.82	-29.76
Palmarejo	Degraded	Pepe500sp1	0.82	38.82	0.42	-5.90	-20.00
Palmarejo	Old-growth	Pepe500sp3	1.68	32.27	0.69	-2.49	-20.81
Palmarejo	Degraded	Pepeberland	1.36	31.66	0.27	-3.30	-29.08
Palmarejo	Old-growth	Pepeberland	1.66	51.31	0.25	-6.45	-31.45
Palmarejo	Secondary	Pepeberland	1.60	44.45	0.20	-4.03	NA
Los Capulines	Old-growth	Pepedeppean	3.48	49.18	0.53	-6.13	-32.77
Los Capulines	Degraded	Pepeglabell	2.58	37.67	0.55	-3.90	-30.11
Los Capulines	Old-growth	Pepeglabell	1.80	51.40	0.25	-5.51	-32.69
Los Capulines	Secondary	Pepeglabell	3.05	38.26	0.65	-6.15	-34.79
Los Capulines	Secondary	Pepeleptoph	3.03	37.57	0.67	-2.39	-29.06
Los Capulines	Degraded	Pepeobtusif	2.03	48.03	0.32	-5.57	-33.66
Los Capulines	Secondary	Pepeobtusif	1.59	41.72	0.52	-5.39	-33.27
Los Capulines	Degraded	Phleareolat	1.81	39.25	0.42	-3.77	-29.72
Los Capulines	Secondary	Phleareolat	1.75	45.59	0.28	-4.76	-28.81
Los Capulines	Old-growth	Phlepseudoa	1.99	50.24	0.31	-4.26	-28.89
Los Capulines	Secondary	Phlepseudoa	0.93	28.99	0.21	-4.07	-27.78
Palmarejo	Degraded	Phlopeperom	1.01	39.86	0.23	-3.33	-27.83
Los Capulines	Old-growth	Pleoangusta	1.34	58.49	0.12	-5.08	-30.61
Los Capulines	Secondary	Pleoangusta	1.09	30.51	0.41	-4.42	-29.08
Los Capulines	Degraded	Pleocrassin	1.38	64.12	0.13	-4.54	-28.39
Los Capulines	Old-growth	Pleocrassin	1.53	54.82	0.23	-5.78	-30.80
Los Capulines	Secondary	Pleocrassin	0.95	39.96	0.19	-5.52	-29.65
Los Capulines	Old-growth	Pleomexican	2.13	70.39	0.28	-4.49	-29.70
Los Capulines	Secondary	Pleomexican	0.82	29.20	0.22	-5.72	-32.08
Palmarejo	Degraded	Pleu500sp1	0.73	45.22	0.23	-5.02	-28.38
Los Capulines	Degraded	Polyfurfura	1.21	29.38	0.35	-3.58	-28.62
Los Capulines	Secondary	Polyfurfura	0.77	35.65	0.18	-1.90	-28.22
Los Capulines	Degraded	Polylepidot	1.33	45.44	0.36	-6.76	-29.63
Los Capulines	Old-growth	Polylepidot	1.00	34.77	0.36	-5.28	-29.42
Los Capulines	Secondary	Polylepidot	1.52	46.89	0.35	-7.26	-30.51
Los Capulines	Degraded	Polyplebeiu	1.41	47.53	0.41	-5.06	-29.98
Los Capulines	Old-growth	Polyplebeiu	1.37	38.78	0.27	-3.29	-31.33
Los Capulines	Secondary	Polyplebeiu	0.93	30.30	0.28	-5.53	-31.16
Los Capulines	Degraded	Polypuberul	1.70	47.04	0.25	-3.93	-26.53
Los Capulines	Old-growth	Polypuberul	4.31	71.20	0.46	-3.14	-28.08
Los Capulines	Secondary	Polypuberul	1.95	32.71	0.37	-5.33	-28.61
Los Capulines	Secondary	Polyrhodopl	1.95	30.00	0.94	-4.75	-29.06
Los Capulines	Secondary	Pros1500sp1	0.78	33.69	0.27	-6.34	-27.35
Palmarejo	Degraded	Proscochlea	0.92	44.45	0.17	-6.15	-27.20
Palmarejo	Secondary	Prosochrace	0.82	39.38	0.16	-4.62	-27.65
Palmarejo	Degraded	Prosradiata	1.00	52.71	0.16	-4.11	-29.06
Palmarejo	Secondary	Prosradiata	1.30	50.39	0.24	-4.42	-27.35
Los Capulines	Secondary	Prosvitelli	1.33	44.44	0.24	-7.53	-27.37
Palmarejo	Old-growth	Restophioce	1.12	39.54	0.29	-1.11	-24.10
Palmarejo	Old-growth	Rhynehrenbe	1.08	37.11	0.23	-3.08	-29.85
Palmarejo	Secondary	Rhynehrenbe	0.94	46.97	0.17	-5.67	-27.60
Palmarejo	Degraded	Scaplivida	0.66	35.74	0.26	0.61	-23.89
Palmarejo	Secondary	Scaplivida	0.90	39.26	0.19	-6.19	-29.03
Los Capulines	Degraded	Serpfalcari	2.30	40.09	0.37	-4.44	-30.44
Palmarejo	Degraded	Serptriseri	1.97	36.09	0.34	-3.03	-30.15
Palmarejo	Secondary	Serptriseri	1.81	39.72	0.29	-4.62	-28.89
Palmarejo	Degraded	Spectribulo	0.82	41.11	0.20	-5.52	-27.01
Los Capulines	Secondary	Stel1500sp1	1.51	45.94	0.34	-5.00	-30.84
Palmarejo	Degraded	Stelemargin	1.04	54.75	0.19	-4.89	-28.12
Los Capulines	Old-growth	Stelpachygl	1.62	62.01	0.22	-6.32	-31.07
Palmarejo	Degraded	Tillbrachyc	0.61	39.79	0.11	-7.29	-15.21
Palmarejo	Old-growth	Tillbrachyc	0.69	39.97	0.11	-7.81	-15.88
Palmarejo	Secondary	Tillbrachyc	0.59	39.43	0.13	-8.54	-15.36
Los Capulines	Degraded	Tillbutzii	1.48	53.60	0.10	-10.75	-14.87
Los Capulines	Old-growth	Tillbutzii	1.26	67.75	0.10	-11.03	-14.08
Los Capulines	Secondary	Tillbutzii	0.84	46.20	0.08	-11.76	-14.48
La Mancha	Degraded	Tillconcolo	0.45	44.94	0.08	-8.89	-14.54
La Mancha	Old-growth	Tillconcolo	0.45	44.87	0.06	-9.21	-15.36
La Mancha	Secondary	Tillconcolo	0.48	41.93	0.08	-6.30	-14.97
Palmarejo	Degraded	Tillfascicu	0.37	33.79	0.07	-10.52	-13.96
Palmarejo	Degraded	Tillfilifol	0.53	37.76	0.07	-8.52	-25.81
Palmarejo	Old-growth	Tillfilifol	0.84	42.31	0.09	-5.55	-24.75
Los Capulines	Old-growth	Tillghiesbr	0.61	38.79	0.14	-5.75	-28.15
La Mancha	Old-growth	Tillionanth	1.05	38.76	0.50	-6.17	-16.39
Palmarejo	Degraded	Tillionanth	0.68	33.32	0.11	-7.60	-16.49
Palmarejo	Old-growth	Tillionanth	1.07	37.40	0.18	-4.10	-16.80
Palmarejo	Secondary	Tillionanth	0.84	41.81	0.18	-4.88	-15.70
Los Capulines	Degraded	Tilljuncea	0.86	53.57	0.09	-9.89	-14.38
Los Capulines	Old-growth	Tilljuncea	0.99	56.69	0.07	-10.66	-13.72
Palmarejo	Degraded	Tilljuncea	0.45	35.55	0.06	-9.96	-15.87
Palmarejo	Old-growth	Tilljuncea	0.72	39.47	0.10	-8.93	-16.26
Palmarejo	Secondary	Tilljuncea	0.70	52.09	0.06	-11.15	-15.27
Los Capulines	Degraded	Tillkirchho	0.79	48.02	0.12	-4.95	-27.72
Los Capulines	Old-growth	Tillkirchho	0.99	61.00	0.10	-7.00	-27.51
Los Capulines	Secondary	Tillkirchho	0.66	54.13	0.10	-7.47	-27.63
Los Capulines	Degraded	Tillmultica	0.98	42.43	0.18	-4.26	-26.51
Los Capulines	Old-growth	Tillmultica	0.64	41.15	0.14	-3.85	-25.95
Los Capulines	Secondary	Tillmultica	0.72	44.56	0.12	-5.61	-29.24
Palmarejo	Degraded	Tillpolysta	0.48	43.18	0.07	-9.34	-14.67
Palmarejo	Old-growth	Tillpolysta	0.41	39.62	0.08	-7.51	-14.71
Palmarejo	Secondary	Tillpolysta	0.46	48.71	0.07	-10.41	-15.13
Los Capulines	Degraded	Tillpunctul	0.90	53.08	0.07	-10.32	-20.91
Los Capulines	Old-growth	Tillpunctul	0.64	57.64	0.10	-7.00	-27.10
Los Capulines	Secondary	Tillpunctul	0.64	40.99	0.11	-8.21	-27.29
La Mancha	Degraded	Tillstrepto	0.62	43.02	0.13	-5.25	-14.27
La Mancha	Old-growth	Tillstrepto	0.74	38.61	0.20	-7.50	-15.30
La Mancha	Secondary	Tillstrepto	0.45	43.38	0.18	-6.42	-15.77
Palmarejo	Degraded	Tillstrepto	0.67	52.69	0.13	-6.65	-14.87
Palmarejo	Secondary	Tillstrepto	0.45	27.87	0.19	-7.73	-14.64
Palmarejo	Degraded	Tilltricolo	0.35	37.34	0.04	-9.42	-15.36
La Mancha	Degraded	Tillutricul	0.49	44.94	0.13	-6.16	-14.34
La Mancha	Secondary	Tillutricul	0.33	41.97	0.10	-4.44	-14.03
Palmarejo	Degraded	Tillutricul	0.33	34.98	0.07	-7.41	-14.79
Palmarejo	Old-growth	Tillutricul	0.49	36.32	0.12	-5.40	-15.10
Palmarejo	Secondary	Tillutricul	0.59	49.08	0.09	-7.37	-14.20
Los Capulines	Degraded	Tillviridif	0.76	41.13	0.13	-1.98	-27.82
Los Capulines	Secondary	Tillviridif	1.57	69.39	0.27	-3.67	-29.35
Los Capulines	Degraded	Triccapilla	1.50	38.34	0.29	-7.01	-29.99
Palmarejo	Degraded	Tricstramin	0.69	38.11	0.18	-6.03	-15.06
Palmarejo	Old-growth	Tricstramin	1.02	46.09	0.22	-2.04	-15.33
Palmarejo	Secondary	Tricstramin	0.72	36.53	0.20	-2.76	-14.70
Los Capulines	Degraded	Vittgramini	1.54	40.39	0.22	-3.94	-33.26
Los Capulines	Old-growth	Vittgramini	2.26	43.63	0.50	-5.79	-32.31
