# Supplementary material for: Biovera-Epi: A new database on species diversity, community composition and leaf functional traits of vascular epiphytes along gradients of elevation and forest-use intensity in Mexico
Source: Biodivers Data J. 2021 Oct 7;9:e71974. doi: 10.3897/BDJ.9.e71974 (PMC8516827; doi:10.3897/BDJ.9.e71974)
Supplement: Supplementary material 5 — Species names [file bdj-09-e71974-s005.csv]

Sp.code	species.name	Family
Aciaangusti	Acianthera angustifolia (Lindl.) Luer.	Orchidaceae
Acinbarkeri	Acineta barkeri (Bateman) Lindl.	Orchidaceae
Aechbractea	Aechmea bracteata (Sw.) Griseb.	Bromeliaceae
Aechnudicau	Aechmea nudicaulis (L.) Griseb.	Bromeliaceae
Anthandicol	Anthurium andicola Liebm.	Araceae
Anthpodophy	Anthurium podophyllum (Cham. & Schltdl.) Kunth.	Araceae
Anthscanden	Anthurium scandens (Aubl.) Engl.	Araceae
Anthschlech	Anthurium schlechtendalii Kunth.	Araceae
Aspl2500sp1	Asplenium 2500 sp1	Aspleniaceae
Asplauricul	Asplenium auriculatum Sw.	Aspleniaceae
Asplcuspida	Asplenium cuspidatum Lam.	Aspleniaceae
Asplharpeod	Asplenium harpeodes Kunze.	Aspleniaceae
Aspllineari	Asplenium linearifolium Bonap.	Aspleniaceae
Asplmonanth	Asplenium monanthes L.	Aspleniaceae
Asplrutifol	Asplenium rutifolium (Bergius) Kunze.	Aspleniaceae
Blecfragile	Blechnum fragile (Liebm.)	Blechnaceae
Brascuculla	Brassavola cucullata (L.) R.Br.	Orchidaceae
Brasnodosa	Brassavola nodosa (L.) Lindl.	Orchidaceae
Brasverruco	Brassia verrucosa Bateman ex Lindl.	Orchidaceae
Camadensum	Camaridium densum (Lindl.) M.A.Blanco.	Orchidaceae
Camp1500sp1	Campylocentrum 1500 sp1	Orchidaceae
Campamphost	Campyloneurum amphostenon (Kunze ex Klotzsch) Fée.	Polypodiaceae
Campangusti	Campyloneurum angustifolium (Sw.) Fée.	Polypodiaceae
Campphyllit	Campyloneurum phyllitidis (L.) C. Presl.	Polypodiaceae
Cata500sp1	Catasetum 500 sp1	Orchidaceae
Catainteger	Catasetum integerrimum Hook.	Orchidaceae
Cato2000sp1	Catopsis 2000 sp1	Bromeliaceae
Catomorreni	Catopsis morreniana Mez.	Bromeliaceae
Catonitida	Catopsis nitida (Hook.) Griseb.	Bromeliaceae
Catopanicul	Catopsis paniculata E. Morren.	Bromeliaceae
Catosessili	Catopsis sessiliflora (Ruiz & Pav.) Mez.	Bromeliaceae
Catt500sp1	Cattleya 500 sp1	Orchidaceae
Clowrussell	Clowesia russelliana (Hook.) Dodson.	Orchidaceae
Cochlineari	Cochlidium linearifolium (Desv.) Maxon ex C. Chr.	Polypodiaceae
Coelmacrost	Coelia macrostachya Lindl.	Orchidaceae
Colu2000sp1	Columnea 2000 sp1	Gesneriaceae
Compfalcata	Comparettia falcata Poepp. & Endl.	Orchidaceae
Cystdiaphan	Cystopteris diaphana (Bory) Blasdell.	Cystopteridaceae
Dendarboreu	Dendropanax arboreus (L.) Decne. & Planch.	Araliaceae
Dich1500sp1	Dichaea 1500 sp1	Orchidaceae
Dich1500sp2	Dichaea 1500 sp2	Orchidaceae
Dichglauca	Dichaea glauca (Sw.) Lindl.	Orchidaceae
Dichinterme	Dichaea intermedia Ames & Correll.	Orchidaceae
Dichmuricat	Dichaea muricata (Sw.) Lindl.	Orchidaceae
Didyreptans	Didymoglossum reptans (Sw.) C. Presl.	Hymenophyllaceae
Dinepolybul	Dinema polybulbon (Sw.) Lindl.	Orchidaceae
Diphthyoide	Diphasiastrum thyoides (Humb. & Bonpl ex Willd.) Holub.	Lycopodiaceae
Disoflagell	Disocactus flagelliformis (L.) Barthlott.	Cactaceae
Disomartian	Disocactus martianus (Zucc. ex Pfeiff.) Barthlott.	Cactaceae
Disophyllan	Disocactus phyllanthoides (DC.) Barthlott.	Cactaceae
Echerosea	Echeveria rosea Lindl.	Crassulaceae
Elap1500sp1	Elaphoglossum 1500 sp1	Dryopteridaceae
Elap500sp1	Elaphoglossum 500 sp1	Dryopteridaceae
Elaperinace	Elaphoglossum erinaceum (Fée) T. Moore.	Dryopteridaceae
Elapglaucum	Elaphoglossum glaucum T. Moore.	Dryopteridaceae
Elaplanceum	Elaphoglossum lanceum Mickel.	Dryopteridaceae
Elaplonchop	Elaphoglossum lonchophyllum (Fée) T. Moore.	Dryopteridaceae
Elapmuscosu	Elaphoglossum muscosum (Sw.) T. Moore.	Dryopteridaceae
Elappaleace	Elaphoglossum paleaceum (Hook. & Grev.) Sledge.	Dryopteridaceae
Elappeltatu	Elaphoglossum peltatum (Sw.) Urb.	Dryopteridaceae
Elappetiola	Elaphoglossum petiolatum (Sw.) Urb.	Dryopteridaceae
Elappringle	Elaphoglossum pringlei (Davenp.) C. Chr.	Dryopteridaceae
Elapsartori	Elaphoglossum sartorii (Liebm.) Mickel.	Dryopteridaceae
Elapvestitu	Elaphoglossum vestitum (Schltdl. & Cham.) T. Moore.	Dryopteridaceae
Elle500sp1	Elleanthus 500 sp1	Orchidaceae
Ellecapitat	Elleanthus capitatus (Poepp. & Endl.) Rchb.f.	Orchidaceae
Ellecynaroc	Elleanthus cynarocephalus (Reichb. f.) Reichb. f.	Orchidaceae
Ency1500sp1	Encyclia 1500 sp1	Orchidaceae
Epid1500sp1	Epidendrum 1500 sp1	Orchidaceae
Epid1500sp2	Epidendrum 1500 sp2	Orchidaceae
Epid500sp1	Epidendrum 500 sp1	Orchidaceae
Epidcristat	Epidendrum cristatum Ruiz & Pav.	Orchidaceae
Epidflexuos	Epidendrum flexuosum G.Mey.	Orchidaceae
Epidnocturn	Epidendrum nocturnum Jacq.	Orchidaceae
Epidpolyant	Epidendrum polyanthum Lindl.	Orchidaceae
Epidranifer	Epidendrum raniferum Lindl.	Orchidaceae
Epip2000sp1	Epiphyllum 2000 sp1	Cactaceae
Epip2500sp1	Epiphyllum 2500 sp1	Cactaceae
Epipphyllan	Epiphyllum phyllanthus (L.) Haw.	Cactaceae
Eric2500sp1	Ericaceae 2500 sp1	Ericaceae
Galadelicat	Galactodenia delicatula (M. Martens & Galeotti) Sundue & Labiak.	Polypodiaceae
Gonifurfura	Goniophlebium furfuraceum (Schltdl. & Cham.) T. Moore.	Polypodiaceae
Hupecuernav	Huperzia cuernavacensis (Underw. & F. E. Lloyd) Holub.	Lycopodiaceae
Hupelinifol	Huperzia linifolia (L.) Trevis.	Lycopodiaceae
Hupepringle	Huperzia pringlei (Underw. & F. E. Lloyd) Holub.	Lycopodiaceae
Hupetaxifol	Huperzia taxifolia (Sw.) Trevis.	Lycopodiaceae
Hylo2000sp1	Hylocereus 2000 sp1	Cactaceae
Hylo2500sp1	Hylocereus 2500 sp1	Cactaceae
Hyloundatus	Hylocereus undatus (Haw.) Britton & Rose.	Cactaceae
Hymecrispum	Hymenophyllum crispum Kunth.	Hymenophyllaceae
Hymefucoide	Hymenophyllum fucoides (Sw.) Sw.	Hymenophyllaceae
Hymepolyant	Hymenophyllum polyanthos (Sw.) Sw.	Hymenophyllaceae
Hymetegular	Hymenophyllum tegularis (Desv.) Proctor & Lourteig.	Hymenophyllaceae
Hymetrapezo	Hymenophyllum trapezoidale Liebm.	Hymenophyllaceae
Isoc1000sp1	Isochilus 1000 sp1	Orchidaceae
Isoc1500sp1	Isochilus 1500 sp1	Orchidaceae
Isoc500sp1	Isochilus 500 sp1	Orchidaceae
Isocunilate	Isochilus unilateralis B.L.Rob.	Orchidaceae
Jacqleucome	Jacquiniella leucomelana (Rchb.f.) Schltr.	Orchidaceae
Jacqteretif	Jacquiniella teretifolia (Sw.) Britton & P.Wilson.	Orchidaceae
Laelanceps	Laelia anceps Lindl.	Orchidaceae
Leph2000sp1	Lephanthes 2000 sp1	Orchidaceae
Lyca500sp1	Lycaste 500 sp1	Orchidaceae
Lygovenustu	Lygodium venustum Sw.	Lygodiaceae
Maiapanicul	Maianthemum paniculatum (M. Martens & Galeotti) LaFrankie.	Asparagaceae
Maxi2000sp1	Maxillaria 2000 sp1	Orchidaceae
Maxi500sp1	Maxillaria 500 sp1	Orchidaceae
Maxitenuifo	Maxillariella tenuifolia (Lindl.) M.A.Blanco & Carnevali.	Orchidaceae
Melpleptost	Melpomene leptostoma (Fée) A.R. Sm. & R.C. Moran.	Polypodiaceae
Melppilosis	Melpomene pilosissima (M. Martens & Galeotti) A. R. Sm. & R. C. Moran.	Polypodiaceae
Melpxiphopt	Melpomene xiphopteroides (Liebm.) A. R. Sm. & R. C. Moran.	Polypodiaceae
Micrnitida	Microgramma nitida (J. Sm.) A.R. Sm.	Polypodiaceae
Monsacumina	Monstera acuminata K. Koch.	Araceae
Myrmtibicin	Myrmecophila tibicinis (Bateman ex Lindl.) Rolfe.	Orchidaceae
Nelstapianu	Nelsonianthus tapianus (B.L.Turner) C.Jeffrey.	Asteraceae
Niph500sp1	Niphidium 500 sp1	Polypodiaceae
Onci0sp1	Oncidium 15 sp1	Orchidaceae
Onci1500sp1	Oncidium 1500 sp1	Orchidaceae
Onci1500sp2	Oncidium 1500 sp2	Orchidaceae
Onci500sp1	Oncidium 500 sp1	Orchidaceae
Onciincurvu	Oncidium incurvum (Lindley) Baker.	Orchidaceae
Oncisphacel	Oncidium sphacelatum Lindl.	Orchidaceae
Orch1500sp1	Orchidaceae 1500 sp1	Orchidaceae
Orch1500sp2	Orchidaceae 1500 sp2	Orchidaceae
Orch1500sp3	Orchidaceae 1500 sp3	Orchidaceae
Oreocapitat	Oreopanax capitatus (Jacq.) Decne. & Planch.	Araliaceae
Orniinflexu	Ornithocephalus inflexus Lindl.	Orchidaceae
Pecl1500sp1	Pecluma 1500 sp1	Polypodiaceae
Pecl2500sp1	Pecluma 2500 sp1	Polypodiaceae
Peclatra	Pecluma atra (A. M. Evans) M. G. Price.	Polypodiaceae
Pecldispers	Pecluma dispersa (A. M. Evans) M. G. Price.	Polypodiaceae
Pecldivaric	Pecluma divaricata (E. Fourn.) Mickel & Beitel.	Polypodiaceae
Peclhartweg	Pecluma hartwegiana (Hook.) F. C. Assis & Salino.	Polypodiaceae
Peclliebman	Pecluma liebmannii (C. Chr.) A. R. Sm. & Carv. -Hern., comb. nov.	Polypodiaceae
Pecllongepi	Pecluma longepinnulata (E. Fourn.) F. C. Assis & Salino.	Polypodiaceae
Peclplumula	Pecluma plumula (Humb. & Bonpl. ex Willd.) M.G. Price.	Polypodiaceae
Peclsursumc	Pecluma sursumcurrens (Copel.) M.G. Price.	Polypodiaceae
Pepe1500sp1	Peperomia 1500 sp1	Piperaceae
Pepe1500sp2	Peperomia 1500 sp2	Piperaceae
Pepe2000sp1	Peperomia 2000 sp1	Piperaceae
Pepe2000sp2	Peperomia 2000 sp2	Piperaceae
Pepe2500sp1	Peperomia 2500 sp1	Piperaceae
Pepe2500sp2	Peperomia 2500 sp2	Piperaceae
Pepe500sp1	Peperomia 500 sp1	Piperaceae
Pepe500sp2	Peperomia 500 sp2	Piperaceae
Pepe500sp3	Peperomia 500 sp3	Piperaceae
Pepearboric	Peperomia arboricola C. DC.	Piperaceae
Pepeasarifo	Peperomia asarifolia Schltdl.	Piperaceae
Pepeberland	Peperomia berlandieri Miq.	Piperaceae
Pepecobana	Peperomia cobana C. DC.	Piperaceae
Pepedeppean	Peperomia deppeana Schltdl. & Cham.	Piperaceae
Pepeglabell	Peperomia glabella (Sw.) A.Dietr.	Piperaceae
Pepeleptoph	Peperomia leptophylla Miq.	Piperaceae
Pepeobtusif	Peperomia obtusifolia (L.) A.Dietr	Piperaceae
Pepequadrif	Peperomia quadrifolia (L.) Kunth.	Piperaceae
Pepesanjose	Peperomia sanjoseana C. DC.	Piperaceae
Pepesp.nov	Peperomia sp.nov.	Piperaceae
Pepetenerri	Peperomia tenerrima Schltdl. & Cham.	Piperaceae
Pepetetraph	Peperomia tetraphylla (G. Forst.) Hook. & Arn.	Piperaceae
Philadvena	Philodendron advena Schott.	Araceae
Philhederac	Philodendron hederaceum (Jacq.) Schott.	Araceae
Philjacquin	Philodendron jacquinii Schott.	Araceae
Philradiatu	Philodendron radiatum Schott.	Araceae
Philsagitti	Philodendron sagittifolium Liebm.	Araceae
Phleareolat	Phlebodium areolatum (Humb. & Bonpl. ex Willd.) J. Sm.	Polypodiaceae
Phlepseudoa	Phlebodium pseudoaureum (Cav.) Lellinger.	Polypodiaceae
Phlecuernav	Phlegmariurus cuernavacensis (Underw. & F.E. Lloyd) B. Øllg.	Lycopodiaceae
Phlepringle	Phlegmariurus pringlei (Underw. & F.E. Lloyd) B. Øllg.	Lycopodiaceae
Phlopeperom	Phloeophila peperomioides (Ames) Garay.	Orchidaceae
Pingmoranen	Pinguicula moranensis Kunth.	Lentibulariaceae
Pleoacicula	Pleopeltis acicularis (Weath.) A. R. Sm. & T. Krömer, comb. nov.	Polypodiaceae
Pleoangusta	Pleopeltis angusta Humb. & Bonpl. ex Willd.	Polypodiaceae
Pleocomplan	Pleopeltis complanata (Weath.) E. G. A. Hooper.	Polypodiaceae
Pleocrassin	Pleopeltis crassinervata (Fée) T. Moore.	Polypodiaceae
Pleomexican	Pleopeltis mexicana (Fée) Mickel & Beitel.	Polypodiaceae
Pleoplebeia	Pleopeltis plebeia (Schltdl. & Cham.) A. R. Sm. & Tejero.	Polypodiaceae
Pleop.inter	Pleopeltis polylepis (Roemer ex Kunze) T. Moore var. interjecta (Weath.) E. A. Hooper.	Polypodiaceae
Pleop.polyl	Pleopeltis polylepis (Roemer ex Kunze) T. Moore var. polylepis.	Polypodiaceae
Pleopolylep	Pleopeltis polylepis (Roemer ex Kunze) T. Moore.	Polypodiaceae
Pleopolypod	Pleopeltis polypodioides (L.) E. G. Andrews & Windham.	Polypodiaceae
Pleu1500sp1	Pleurothallis 1500 sp1	Orchidaceae
Pleu2000sp1	Pleurothallis 2000 sp1	Orchidaceae
Pleu2000sp2	Pleurothallis 2000 sp2	Orchidaceae
Pleu500sp1	Pleurothallis 500 sp1	Orchidaceae
Pleupachygl	Pleurothallis pachyglossa Lindl.	Orchidaceae
Poly1500sp1	Polypodium 1500 sp1	Polypodiaceae
Poly1500sp2	Polypodium 1500 sp2	Polypodiaceae
Polycf.frat	Polypodium cf. fraternum.	Polypodiaceae
Polycollins	Polypodium collinsii Maxon.	Polypodiaceae
Polyfratern	Polypodium fraternum Schltdl. & Cham.	Polypodiaceae
Polyfurfura	Polypodium furfuraceum Schltdl. & Cham.	Polypodiaceae
Polyhartweg	Polypodium hartwegianum Hook.	Polypodiaceae
Polylepidot	Polypodium lepidotrichum (Fée) Maxon.	Polypodiaceae
Polyplebeiu	Polypodium plebeium Schltdl. & Cham.	Polypodiaceae
Polyplesios	Polypodium plesiosorum Kunze.	Polypodiaceae
Polypolypod	Polypodium polypodioides (L.) Watt.	Polypodiaceae
Polypuberul	Polypodium puberulum Schltdl. & Cham.	Polypodiaceae
Polyrhodopl	Polypodium rhodopleuron Kunze.	Polypodiaceae
Polythyssan	Polypodium thyssanolepis A. Braun ex Klotzsch.	Polypodiaceae
Polylineatu	Polytaenium lineatum (Sw.) J. Sm.	Polypodiaceae
Pros1500sp1	Prosthechea 1500 sp1	Orchidaceae
Proscochlea	Prosthechea cochleata (L.) W.E.Higgins	Orchidaceae
Proslivida	Prosthechea livida (Lindl.) W.E.Higgins.	Orchidaceae
Prosochrace	Prosthechea ochracea (Lindl.) W.E.Higgins.	Orchidaceae
Prosradiata	Prosthechea radiata (Lindl.) W.E.Higgins.	Orchidaceae
Prosvaricos	Prosthechea varicosa (Bateman ex Lindl.) W.E.Higgins.	Orchidaceae
Prosvitelli	Prosthechea vitellina (Lindl.) W.E.Higgins.	Orchidaceae
Psilcomplan	Psilotum complanatum Sw.	Psilotaceae
Restophioce	Restrepiella ophiocephala (Lindl.) Garay & Dunst.	Orchidaceae
Rhipbaccife	Rhipsalis baccifera (J.S.Muell.) Stearn.	Cactaceae
Rhynglauca	Rhyncholaelia glauca (Lindl.) Schltr.	Orchidaceae
Rhyn2500sp1	Rhynchostele 2500 sp1	Orchidaceae
Rhyncordata	Rhynchostele cordata (Lindl.) Soto Arenas & Salazar.	Orchidaceae
Rhynehrenbe	Rhynchostele ehrenbergii (Link, Klotzsch & Otto) Soto Arenas & Salazar.	Orchidaceae
Rhynrossii	Rhynchostele rossii (Lindl.) Soto Arenas & Salazar.	Orchidaceae
Scap1000sp1	Scaphyglottis 1000 sp1	Orchidaceae
Scap500sp1	Scaphyglottis 500 sp1	Orchidaceae
Scaplivida	Scaphyglottis livida (Lindl.) Schltr.	Orchidaceae
Schanigripe	Schaffneria nigripes Fée.	Aspleniaceae
Scolensifor	Scoliosorus ensiformis (Hook.) T. Moore.	Pteridaceae
Sedubotteri	Sedum botterii Hemsl.	Crassulaceae
Seduguatema	Sedum guatemalense Hemsl.	Crassulaceae
Sele500sp1	Selenicereus 500 sp1	Cactaceae
Sele500sp2	Selenicereus 500 sp2	Cactaceae
Selegrandif	Selenicereus grandiflorus (L.) Britton & Rose.	Cactaceae
Seletestudo	Selenicereus testudo (Karw. ex Zucc.) Buxb.	Cactaceae
Serpfalcari	Serpocaulon falcaria (Kunze) A.R. Sm.	Polypodiaceae
Serptriseri	Serpocaulon triseriale (Sw.) A.R. Sm.	Polypodiaceae
Sola2500sp1	Solanum 2500 sp1	Solanaceae
Spec2000sp1	Specklinia 2000 sp1	Orchidaceae
Spec500sp1	Specklinia 500 sp1	Orchidaceae
Specdigital	Specklinia digitale (Luer) Pridgeon & M.W.Chase.	Orchidaceae
Specgrobyi	Specklinia grobyi (Bateman ex Lindl.) F.Barros.	Orchidaceae
Spectribulo	Specklinia tribuloides (Sw.) Pridgeon & M.W.Chase.	Orchidaceae
Stel1000sp1	Stelis 1000 sp1	Orchidaceae
Stel1500sp1	Stelis 1500 sp1	Orchidaceae
Stel500sp1	Stelis 500 sp1	Orchidaceae
Stelemargin	Stelis emarginata (Lindl.) Soto Arenas & Solano.	Orchidaceae
Steloaxacan	Stelis oaxacana R. Solano.	Orchidaceae
Stelpachygl	Stelis pachyglossa (Lindl.) Pridgeon & M.W.Chase.	Orchidaceae
Stenprionod	Stenogrammitis prionodes (Mickel & Beitel) Labiak.	Polypodiaceae
Syng1500sp1	Syngonium 1500 sp1	Araceae
Syngneglect	Syngonium neglectum Schott.	Araceae
Terpaspleni	Terpsichore asplenifolia (L.) A. R. Sm.	Polypodiaceae
Till0sp1	Tillandsia 0 sp1	Bromeliaceae
Till1000sp1	Tillandsia 1000 sp1	Bromeliaceae
Till2000sp1	Tillandsia 2000 sp1	Bromeliaceae
Till2500sp1	Tillandsia 2500 sp1	Bromeliaceae
Till2500sp2	Tillandsia 2500 sp2	Bromeliaceae
Tillbotteri	Tillandsia botterii E. Morren ex Baker.	Bromeliaceae
Tillbrachyc	Tillandsia brachycaulos Schltdl.	Bromeliaceae
Tillbutzii	Tillandsia butzii Mez.	Bromeliaceae
Tillcircinn	Tillandsia circinnata Schltdl.	Bromeliaceae
Tillconcolo	Tillandsia concolor L.B.Sm.	Bromeliaceae
Tillfascicu	Tillandsia fasciculata Sw.	Bromeliaceae
Tillfilifol	Tillandsia filifolia Schltdl. & Cham.	Bromeliaceae
Tillfoliosa	Tillandsia foliosa M. Martens & Galeotti.	Bromeliaceae
Tillghiesbr	Tillandsia ghiesbreghtii Baker.	Bromeliaceae
Tillgymnobo	Tillandsia gymnobotrya Baker.	Bromeliaceae
Tillimperia	Tillandsia imperialis E. Morren ex Roezl.	Bromeliaceae
Tillionanth	Tillandsia ionantha Planch.	Bromeliaceae
Tilljuncea	Tillandsia juncea (Ruiz & Pav.) Poir.	Bromeliaceae
Tillkirchho	Tillandsia kirchhoffiana Wittm.	Bromeliaceae
Tilllimbata	Tillandsia limbata Schltdl.	Bromeliaceae
Tilllucida	Tillandsia lucida E. Morren ex Baker.	Bromeliaceae
Tillmacrope	Tillandsia macropetala Wawra.	Bromeliaceae
Tillmultica	Tillandsia multicaulis Steud.	Bromeliaceae
Tillpaucifo	Tillandsia paucifolia Baker.	Bromeliaceae
Tillpolysta	Tillandsia polystachia (L.) L.	Bromeliaceae
Tillpunctul	Tillandsia punctulata Schltdl. & Cham.	Bromeliaceae
Tillrecurva	Tillandsia recurvata (L.) L.	Bromeliaceae
Tillschiede	Tillandsia schiedeana Steud.	Bromeliaceae
Tillstrepto	Tillandsia streptophylla Scheidw. ex E.Morren.	Bromeliaceae
Tilltricolo	Tillandsia tricolor Schltdl. & Cham.	Bromeliaceae
Tillusneoid	Tillandsia usneoides (L.) L.	Bromeliaceae
Tillutricul	Tillandsia utriculata L.	Bromeliaceae
Tillviolace	Tillandsia violacea Baker.	Bromeliaceae
Tillviridif	Tillandsia viridiflora (Beer) Baker.	Bromeliaceae
Tric0sp1	Trichocentrum 0 sp1	Orchidaceae
Tric1000sp1	Trichocentrum 1000 sp1	Orchidaceae
Tric500sp1	Trichocentrum 500 sp1	Orchidaceae
Tricstramin	Trichocentrum stramineum (Bateman ex Lindl.) M.W.Chase & N.H.Williams.	Orchidaceae
Triccapilla	Trichomanes capillaceum L.	Hymenophyllaceae
Tric2500sp1	Trichosalpinx 2500 sp1	Orchidaceae
Vandradican	Vandenboschia radicans (Sw.) Copel.	Hymenophyllaceae
Vani500sp1	Vanilla 200 sp1	Orchidaceae
Vittgramini	Vittaria graminifolia Kaulf.	Pteridaceae
Weravanhyni	Werauhia vanhyningii (L. B. Sm.) J. R. Grant.	Bromeliaceae
